# Supplementary material for: Proteomics-Based Retinal Target Engagement Analysis and Retina-Targeted Delivery of 17β-Estradiol by the DHED Prodrug for Ocular Neurotherapy in Males
Source: Pharmaceutics. 2021 Sep 2;13(9):1392. doi: 10.3390/pharmaceutics13091392 (PMC8466286; doi:10.3390/pharmaceutics13091392)
Supplement: Supplementary file 1 [file pharmaceutics-13-01392-s001.zip]

Archive with 5 entries (5 files):
- pharmaceutics-1321752_SupplementaryFiguresS1-S9.pdf
- Pharmaceutics-1321752_TableS1.xlsx
- Pharmaceutics-1321752_TableS2.xlsx
- Pharmaceutics-1321752_TableS3.xlsx
- Pharmaceutics-1321752_TableS4.xlsx
