# Supplementary material for: Proteomics-Based Retinal Target Engagement Analysis and Retina-Targeted Delivery of 17β-Estradiol by the DHED Prodrug for Ocular Neurotherapy in Males
Source: Pharmaceutics. 2021 Sep 2;13(9):1392. doi: 10.3390/pharmaceutics13091392 (PMC8466286; doi:10.3390/pharmaceutics13091392)
Supplement: Supplementary file 1 [file pharmaceutics-13-01392-s001.zip › Pharmaceutics-1321752_TableS1.xlsx]

## Sheet: (a)
Table S1. (a) List of identified and validated proteins (Scaffold 4.9.0: >95% and >99.9% probability by Peptide Prophet and protein Prophet, respectively, with minimum of two unique peptides) in the retina of control and E2-treated ORX males, along with their gene ontology (GO).
0.6 % Decoy FDR at protein level; 0.02% Decoy FDR at peptide level
The mass spectrometry proteomics data have been deposited to the ProteomeXchange Consortium via the PRIDE partner repository with the dataset identifier PXD027902 and 10.6019/PXD027902
				GO Annotations
Identified Proteins (1761 identified proteins and 312 clusters)	Accession Number	Alternate ID	Sum of Spectral Counts	biological adhesion	biological regulation	cell killing	cellular process	developmental process	establishment of localization	growth	immune system process	localization	locomotion	metabolic process	multi-organism process	multicellular organismal process	pigmentation	reproduction	reproductive process	response to stimulus	rhythmic process	viral process	Golgi apparatus	cytoplasm	cytoskeleton	endoplasmic reticulum	endosome	extracellular region	intracellular organelle	membrane	mitochondrion	nucleus	organelle membrane	organelle part	plasma membrane	ribosome	antioxidant activity	transport	binding	catalytic activity	obsolete chaperone regulator activity	chemoattractant activity	chemorepellent activity	electron carrier activity	enzyme regulator activity	metallochaperone activity	molecular function	molecular transducer activity	motor activity
Cluster of Alpha-enolase OS=Rattus norvegicus OX=12116 GN=Eno1 PE=1 SV=4 (P24764)	P24764 [6]	Eno1	7941		ERK1 and ERK2 cascade, negative regulation of cell growth, negative regulation of hypoxia-induced intrinsic apoptotic signaling pathway, negative regulation of neuron death, negative regulation of transcription from RNA polymerase II promoter, negative regulation of transcription, DNA-templated, positive regulation of ATP biosynthetic process, positive regulation of binding, positive regulation o…		ERK1 and ERK2 cascade, canonical glycolysis, cellular response to hypoxia, cellular response to interleukin-7, glycolytic process, response to virus	aging, in utero embryonic development, skeletal muscle tissue regeneration		skeletal muscle tissue regeneration				ERK1 and ERK2 cascade, canonical glycolysis, gluconeogenesis, glycolytic process	response to virus	in utero embryonic development, multicellular organismal reproductive process		multicellular organismal reproductive process	multicellular organismal reproductive process	ERK1 and ERK2 cascade, cellular response to hypoxia, cellular response to interleukin-7, response to drug, response to estradiol, response to organic cyclic compound, response to virus, skeletal muscle tissue regeneration		response to virus		cell cortex region, cytosol, phosphopyruvate hydratase complex						extrinsic component of plasma membrane, membrane raft, plasma membrane, synaptic membrane					extrinsic component of plasma membrane, plasma membrane, synaptic membrane				GTPase binding, RNA binding, RNA polymerase II regulatory region sequence-specific DNA binding, heat shock protein binding, identical protein binding, macromolecular complex binding, magnesium ion binding, protein homodimerization activity	phosphopyruvate hydratase activity							GTPase binding, RNA binding, RNA polymerase II regulatory region sequence-specific DNA binding, heat shock protein binding, identical protein binding, macromolecular complex binding, magnesium ion binding, phosphopyruvate hydratase activity, protein homodimerization activity, transcriptional repressor activity, RNA polymerase II transcription regulatory region sequence-specific binding
Alpha-enolase OS=Rattus norvegicus OX=12116 GN=Eno1 PE=1 SV=4	P24764 (+1)	Eno1	6842		ERK1 and ERK2 cascade, negative regulation of cell growth, negative regulation of hypoxia-induced intrinsic apoptotic signaling pathway, negative regulation of transcription from RNA polymerase II promoter, negative regulation of transcription, DNA-templated, positive regulation of ATP biosynthetic process, positive regulation of binding, positive regulation of muscle contraction, positive regula…		ERK1 and ERK2 cascade, canonical glycolysis, cellular response to hypoxia, cellular response to interleukin-7, glycolytic process, response to virus	in utero embryonic development						ERK1 and ERK2 cascade, canonical glycolysis, glycolytic process	response to virus	in utero embryonic development				ERK1 and ERK2 cascade, cellular response to hypoxia, cellular response to interleukin-7, response to virus		response to virus		cell cortex region, cytosol, phosphopyruvate hydratase complex						extrinsic component of plasma membrane, membrane raft, plasma membrane, synaptic membrane					extrinsic component of plasma membrane, plasma membrane, synaptic membrane				GTPase binding, RNA binding, RNA polymerase II regulatory region sequence-specific DNA binding, heat shock protein binding, identical protein binding, macromolecular complex binding, magnesium ion binding, protein homodimerization activity	phosphopyruvate hydratase activity							GTPase binding, RNA binding, RNA polymerase II regulatory region sequence-specific DNA binding, heat shock protein binding, identical protein binding, macromolecular complex binding, magnesium ion binding, phosphopyruvate hydratase activity, protein homodimerization activity, transcriptional repressor activity, RNA polymerase II transcription regulatory region sequence-specific binding
Gamma-enolase OS=Rattus norvegicus OX=12116 GN=Eno2 PE=1 SV=2	P27323	Eno2	2677		negative regulation of neuron death, regulation of neuron death, regulation of vacuole fusion, non-autophagic		canonical glycolysis, glycolytic process							canonical glycolysis, gluconeogenesis, glycolytic process		multicellular organismal reproductive process		multicellular organismal reproductive process	multicellular organismal reproductive process	response to drug, response to estradiol				cell cortex region, cytoplasm, phosphopyruvate hydratase complex						membrane raft, synaptic membrane					synaptic membrane				enzyme binding, identical protein binding, macromolecular complex binding, magnesium ion binding	phosphopyruvate hydratase activity							enzyme binding, identical protein binding, macromolecular complex binding, magnesium ion binding, phosphopyruvate hydratase activity
Beta-enolase OS=Rattus norvegicus OX=12116 GN=Eno3 PE=1 SV=3	P15429	Eno3	2226		regulation of vacuole fusion, non-autophagic		glycolytic process	aging, skeletal muscle tissue regeneration		skeletal muscle tissue regeneration				glycolytic process						response to drug, skeletal muscle tissue regeneration				phosphopyruvate hydratase complex						plasma membrane					plasma membrane				identical protein binding, macromolecular complex binding, magnesium ion binding	phosphopyruvate hydratase activity							identical protein binding, macromolecular complex binding, magnesium ion binding, phosphopyruvate hydratase activity
Uncharacterized protein OS=Rattus norvegicus OX=12116 PE=4 SV=1	F1M9V3		437
Enolase_C domain-containing protein OS=Rattus norvegicus OX=12116 PE=4 SV=1	A2A2G2K4Y2		12
Cluster of Glyceraldehyde-3-phosphate dehydrogenase OS=Rattus norvegicus OX=12116 GN=Gapdh PE=1 SV=3 (P24797)	P24797 [22]	Gapdh	7683		cAMP-mediated signaling, killing by host of symbiont cells, killing of cells of other organism, negative regulation of endopeptidase activity, negative regulation of translation, negative regulation of vascular associated smooth muscle cell apoptotic process, positive regulation of cytokine production, protein stabilization	killing by host of symbiont cells	cAMP-mediated signaling, cellular response to interferon-gamma, flagellated sperm motility, glycolytic process, microtubule cytoskeleton organization, neuron apoptotic process, peptidyl-cysteine S-trans-nitrosylation, spermatid development	multicellular organism development, spermatid development			antimicrobial humoral immune response mediated by antimicrobial peptide, cellular response to interferon-gamma	flagellated sperm motility	flagellated sperm motility	carbohydrate metabolic process, gluconeogenesis, glycolytic process, peptidyl-cysteine S-trans-nitrosylation	antimicrobial humoral immune response mediated by antimicrobial peptide, defense response to fungus, female pregnancy, killing by host of symbiont cells, killing of cells of other organism, spermatid development	female pregnancy, multicellular organism development, spermatid development		female pregnancy, spermatid development	female pregnancy, spermatid development	antimicrobial humoral immune response mediated by antimicrobial peptide, cAMP-mediated signaling, cellular response to interferon-gamma, defense response to fungus, killing by host of symbiont cells, response to ammonium ion				acrosomal vesicle, cytosol	microtubule cytoskeleton				acrosomal vesicle, lipid particle, microtubule cytoskeleton, nucleus	plasma membrane		nucleus		postsynaptic density, intracellular component, sperm fibrous sheath, sperm principal piece	plasma membrane				NAD binding, NADP binding, disordered domain specific binding, enzyme binding, identical protein binding, microtubule binding	glyceraldehyde-3-phosphate dehydrogenase (NAD+) (phosphorylating) activity, peptidyl-cysteine S-nitrosylase activity					aspartic-type endopeptidase inhibitor activity		NAD binding, NADP binding, aspartic-type endopeptidase inhibitor activity, disordered domain specific binding, enzyme binding, glyceraldehyde-3-phosphate dehydrogenase (NAD+) (phosphorylating) activity, identical protein binding, microtubule binding, peptidyl-cysteine S-nitrosylase activity
Glyceraldehyde-3-phosphate dehydrogenase OS=Rattus norvegicus OX=12116 GN=Gapdh PE=1 SV=3	P24797	Gapdh	7632		cAMP-mediated signaling, killing by host of symbiont cells, killing of cells of other organism, negative regulation of endopeptidase activity, negative regulation of translation, negative regulation of vascular associated smooth muscle cell apoptotic process, positive regulation of cytokine production, protein stabilization	killing by host of symbiont cells	apoptotic process, cAMP-mediated signaling, cellular response to interferon-gamma, glycolytic process, microtubule cytoskeleton organization, neuron apoptotic process, peptidyl-cysteine S-trans-nitrosylation	multicellular organism development			antimicrobial humoral immune response mediated by antimicrobial peptide, cellular response to interferon-gamma			carbohydrate metabolic process, gluconeogenesis, glycolytic process, peptidyl-cysteine S-trans-nitrosylation	antimicrobial humoral immune response mediated by antimicrobial peptide, defense response to fungus, female pregnancy, killing by host of symbiont cells, killing of cells of other organism	female pregnancy, multicellular organism development		female pregnancy	female pregnancy	antimicrobial humoral immune response mediated by antimicrobial peptide, cAMP-mediated signaling, cellular response to interferon-gamma, defense response to fungus, killing by host of symbiont cells, response to ammonium ion				cytosol	microtubule cytoskeleton				lipid particle, microtubule cytoskeleton, nucleus	plasma membrane		nucleus		postsynaptic density, intracellular component	plasma membrane				NAD binding, NADP binding, disordered domain specific binding, enzyme binding, identical protein binding, microtubule binding	glyceraldehyde-3-phosphate dehydrogenase (NAD+) (phosphorylating) activity, peptidyl-cysteine S-nitrosylase activity					aspartic-type endopeptidase inhibitor activity		NAD binding, NADP binding, aspartic-type endopeptidase inhibitor activity, disordered domain specific binding, enzyme binding, glyceraldehyde-3-phosphate dehydrogenase (NAD+) (phosphorylating) activity, identical protein binding, microtubule binding, peptidyl-cysteine S-nitrosylase activity
Glyceraldehyde-3-phosphate dehydrogenase OS=Rattus norvegicus OX=12116 PE=1 SV=1	M2R662		4542
Glyceraldehyde-3-phosphate dehydrogenase OS=Rattus norvegicus OX=12116 PE=1 SV=1	A2A2G2K7M1		3551
Gp_dh_N domain-containing protein OS=Rattus norvegicus OX=12116 PE=1 SV=3	F1M269		2151
Glyceraldehyde-3-phosphate dehydrogenase OS=Rattus norvegicus OX=12116 PE=3 SV=1	E9PTN6		1174
Glyceraldehyde-3-phosphate dehydrogenase OS=Rattus norvegicus OX=12116 PE=1 SV=2	E9PTV9		968
Gp_dh_N domain-containing protein OS=Rattus norvegicus OX=12116 PE=1 SV=1	A2A2G2K8S2		686
Glyceraldehyde-3-phosphate dehydrogenase OS=Rattus norvegicus OX=12116 PE=3 SV=3	D3ZWV2		472
Gp_dh_C domain-containing protein OS=Rattus norvegicus OX=12116 PE=4 SV=3	F1LUI2		438
Gp_dh_N domain-containing protein OS=Rattus norvegicus OX=12116 PE=1 SV=2	F1M2N4		247
Similar to glyceraldehyde-3-phosphate dehydrogenase OS=Rattus norvegicus OX=12116 GN=LOC323448 PE=1 SV=1	Q498M9	LOC323448	299
Glyceraldehyde-3-phosphate dehydrogenase, testis-specific OS=Rattus norvegicus OX=12116 GN=Gapdhs PE=1 SV=1	Q9ESV6	Gapdhs	324				flagellated sperm motility, glycolytic process, spermatid development	spermatid development				flagellated sperm motility	flagellated sperm motility	glucose metabolic process, glycolytic process	spermatid development	spermatid development		spermatid development	spermatid development					acrosomal vesicle, cytosol					acrosomal vesicle					sperm fibrous sheath, sperm principal piece					NAD binding, NADP binding	glyceraldehyde-3-phosphate dehydrogenase (NAD+) (phosphorylating) activity							NAD binding, NADP binding, glyceraldehyde-3-phosphate dehydrogenase (NAD+) (phosphorylating) activity
Gp_dh_N domain-containing protein OS=Rattus norvegicus OX=12116 PE=3 SV=1	F1M4G6		271
Gp_dh_C domain-containing protein OS=Rattus norvegicus OX=12116 PE=4 SV=2	D3ZEN2		12
Gp_dh_N domain-containing protein OS=Rattus norvegicus OX=12116 PE=1 SV=1	D3ZQT2		118
Gp_dh_N domain-containing protein OS=Rattus norvegicus OX=12116 PE=1 SV=1	D3ZME3		198
Gp_dh_N domain-containing protein OS=Rattus norvegicus OX=12116 PE=1 SV=1	A2A2G2JYY8		163
Gp_dh_N domain-containing protein OS=Rattus norvegicus OX=12116 PE=1 SV=3	F1LUV3		74
Gp_dh_N domain-containing protein OS=Rattus norvegicus OX=12116 PE=1 SV=2	F1M3U4		2
Gp_dh_N domain-containing protein OS=Rattus norvegicus OX=12116 PE=3 SV=2	F1M8P6		2
Cluster of Tubulin beta-5 chain OS=Rattus norvegicus OX=12116 GN=Tubb5 PE=1 SV=1 (P69897)	P69897 [8]	Tubb5	3716		modulation of synaptic transmission, netrin-activated signaling pathway, positive regulation of axon guidance, regulation of synapse organization		axon guidance, microtubule cytoskeleton organization, microtubule-based process, mitotic cell cycle, netrin-activated signaling pathway, neuron differentiation, neuron migration, positive regulation of axon guidance, spindle assembly	axon guidance, dorsal root ganglion development, embryonic brain development, neuron differentiation, neuron migration, positive regulation of axon guidance				neuron migration	axon guidance, neuron migration			axon guidance, dorsal root ganglion development, embryonic brain development, neuron migration, positive regulation of axon guidance				axon guidance, netrin-activated signaling pathway				cytoplasmic ribonucleoprotein granule	microtubule, microtubule cytoskeleton				cytoplasmic ribonucleoprotein granule, microtubule, microtubule cytoskeleton, nuclear envelope lumen, nucleus	membrane raft		nuclear envelope lumen, nucleus		microtubule, nuclear envelope lumen					GTP binding, GTPase activating protein binding, MHC class I protein binding, macromolecular complex binding, netrin receptor binding, peptide binding, protein domain specific binding, protein heterodimerization activity, ubiquitin protein ligase binding	GTPase activity							GTP binding, GTPase activating protein binding, GTPase activity, MHC class I protein binding, macromolecular complex binding, netrin receptor binding, peptide binding, protein domain specific binding, protein heterodimerization activity, structural constituent of cytoskeleton, ubiquitin protein ligase binding
Tubulin beta-5 chain OS=Rattus norvegicus OX=12116 GN=Tubb5 PE=1 SV=1	P69897	Tubb5	2428		regulation of synapse organization		cellular process, microtubule-based process, mitotic cell cycle, spindle assembly																	cytoplasmic ribonucleoprotein granule	microtubule				cytoplasmic ribonucleoprotein granule, microtubule, nuclear envelope lumen, nucleus	membrane raft		nuclear envelope lumen, nucleus		microtubule, nuclear envelope lumen					GTP binding, GTPase activating protein binding, MHC class I protein binding, macromolecular complex binding, protein domain specific binding, ubiquitin protein ligase binding	GTPase activity							GTP binding, GTPase activating protein binding, GTPase activity, MHC class I protein binding, macromolecular complex binding, protein domain specific binding, structural constituent of cytoskeleton, ubiquitin protein ligase binding
Tubulin beta chain OS=Rattus norvegicus OX=12116 GN=Tubb4b PE=1 SV=2	G3V7C6	Tubb4b	2329
Tubulin beta-2A chain OS=Rattus norvegicus OX=12116 GN=Tubb2a PE=1 SV=1	P85128	Tubb2a	2291				microtubule cytoskeleton organization, mitotic cell cycle, neuron migration	neuron migration				neuron migration	neuron migration			neuron migration								cytoplasm	microtubule				microtubule					microtubule					GTP binding	GTPase activity							GTP binding, GTPase activity, structural constituent of cytoskeleton
Tubulin beta-2B chain OS=Rattus norvegicus OX=12116 GN=Tubb2b PE=1 SV=1	Q3KRE8	Tubb2b	2222		modulation of synaptic transmission, positive regulation of axon guidance		microtubule cytoskeleton organization, microtubule-based process, mitotic cell cycle, neuron migration, positive regulation of axon guidance	embryonic brain development, neuron migration, positive regulation of axon guidance				neuron migration	neuron migration			embryonic brain development, neuron migration, positive regulation of axon guidance								cytoplasm	microtubule, microtubule cytoskeleton				microtubule, microtubule cytoskeleton					microtubule					GTP binding, protein heterodimerization activity	GTPase activity							GTP binding, GTPase activity, protein heterodimerization activity, structural constituent of cytoskeleton
Tubulin beta chain OS=Rattus norvegicus OX=12116 GN=Tubb4a PE=1 SV=1	B4F7C2	Tubb4a	1917
Tubulin beta-3 chain OS=Rattus norvegicus OX=12116 GN=Tubb3 PE=1 SV=1	Q4QRB4	Tubb3	1278		netrin-activated signaling pathway		axon guidance, microtubule cytoskeleton organization, mitotic cell cycle, netrin-activated signaling pathway, neuron differentiation	axon guidance, dorsal root ganglion development, neuron differentiation					axon guidance			axon guidance, dorsal root ganglion development				axon guidance, netrin-activated signaling pathway				cytoplasm	microtubule, microtubule cytoskeleton				microtubule, microtubule cytoskeleton					microtubule					GTP binding, netrin receptor binding, peptide binding	GTPase activity							GTP binding, GTPase activity, netrin receptor binding, peptide binding, structural constituent of cytoskeleton
Tubulin beta chain OS=Rattus norvegicus OX=12116 GN=Tubb6 PE=1 SV=1	Q4QQV2	Tubb6	922
Tubulin beta chain OS=Rattus norvegicus OX=12116 GN=Tubb1 PE=1 SV=1	M2R8B6	Tubb1	142
S-arrestin OS=Rattus norvegicus OX=12116 GN=Sag PE=1 SV=1	P15887	Sag	3229		G-protein coupled receptor internalization, signal transduction		G-protein coupled receptor internalization, signal transduction		G-protein coupled receptor internalization			G-protein coupled receptor internalization		G-protein coupled receptor internalization						signal transduction										membrane				photoreceptor outer segment					G-protein coupled receptor binding, opsin binding, phosphoprotein binding, spectrin binding								G-protein coupled receptor binding, opsin binding, phosphoprotein binding, spectrin binding
Cluster of Guanine nucleotide-binding protein G(I)/G(S)/G(T) subunit beta-1 OS=Rattus norvegicus OX=12116 GN=Gnb1 PE=1 SV=4 (P54311)	P54311 [3]	Gnb1	3241		phospholipase C-activating G-protein coupled receptor signaling pathway, positive regulation of cytosolic calcium ion concentration		cardiac muscle cell apoptotic process, cellular response to hypoxia, phospholipase C-activating G-protein coupled receptor signaling pathway, positive regulation of cytosolic calcium ion concentration	retina development in camera-type eye								retina development in camera-type eye, sensory perception of taste				cellular response to hypoxia, phospholipase C-activating G-protein coupled receptor signaling pathway				cytoplasm, perinuclear region of cytoplasm						heterotrimeric G-protein complex, photoreceptor outer segment membrane			photoreceptor outer segment membrane	photoreceptor outer segment, photoreceptor outer segment membrane	heterotrimeric G-protein complex, photoreceptor outer segment membrane				G-protein gamma-subunit binding, GTPase binding, macromolecular complex binding, spectrin binding	GTPase activity, alkylglycerophosphoethanolamine phosphodiesterase activity							G-protein gamma-subunit binding, GTPase activity, GTPase binding, alkylglycerophosphoethanolamine phosphodiesterase activity, calcium channel regulator activity, macromolecular complex binding, spectrin binding
Guanine nucleotide-binding protein G(I)/G(S)/G(T) subunit beta-1 OS=Rattus norvegicus OX=12116 GN=Gnb1 PE=1 SV=4	P54311	Gnb1	2912		phospholipase C-activating G-protein coupled receptor signaling pathway, positive regulation of cytosolic calcium ion concentration		cardiac muscle cell apoptotic process, cellular response to hypoxia, phospholipase C-activating G-protein coupled receptor signaling pathway, positive regulation of cytosolic calcium ion concentration	retina development in camera-type eye								retina development in camera-type eye, sensory perception of taste				cellular response to hypoxia, phospholipase C-activating G-protein coupled receptor signaling pathway				cytoplasm						heterotrimeric G-protein complex, photoreceptor outer segment membrane			photoreceptor outer segment membrane	photoreceptor outer segment, photoreceptor outer segment membrane	heterotrimeric G-protein complex, photoreceptor outer segment membrane				G-protein gamma-subunit binding, GTPase binding, macromolecular complex binding, spectrin binding	GTPase activity, alkylglycerophosphoethanolamine phosphodiesterase activity							G-protein gamma-subunit binding, GTPase activity, GTPase binding, alkylglycerophosphoethanolamine phosphodiesterase activity, macromolecular complex binding, spectrin binding
Guanine nucleotide-binding protein G(I)/G(S)/G(T) subunit beta-2 OS=Rattus norvegicus OX=12116 GN=Gnb2 PE=1 SV=4	P54313	Gnb2	1626		G-protein coupled receptor signaling pathway		G-protein coupled receptor signaling pathway													G-protein coupled receptor signaling pathway				cytoplasm, perinuclear region of cytoplasm						heterotrimeric G-protein complex					heterotrimeric G-protein complex				G-protein gamma-subunit binding, GTPase binding, macromolecular complex binding								G-protein gamma-subunit binding, GTPase binding, calcium channel regulator activity, macromolecular complex binding
Guanine nucleotide-binding protein subunit beta-4 OS=Rattus norvegicus OX=12116 GN=Gnb4 PE=2 SV=4	O35353	Gnb4	173		G-protein coupled receptor signaling pathway		G-protein coupled receptor signaling pathway													G-protein coupled receptor signaling pathway				cytoplasm						heterotrimeric G-protein complex					heterotrimeric G-protein complex				G-protein gamma-subunit binding, macromolecular complex binding								G-protein gamma-subunit binding, macromolecular complex binding
Cluster of Actin, cytoplasmic 2 OS=Rattus norvegicus OX=12116 GN=Actg1 PE=1 SV=1 (P63259)	P63259 [5]	Actg1	2725		negative regulation of apoptotic process, negative regulation of protein binding, positive regulation of cell migration, positive regulation of gene expression, positive regulation of wound healing, regulation of cyclin-dependent protein serine/threonine kinase activity, regulation of focal adhesion assembly, regulation of norepinephrine uptake, regulation of protein localization to plasma membra…		actin-mediated cell contraction, actin-myosin filament sliding, actomyosin structure organization, adherens junction assembly, axonogenesis, cardiac myofibril assembly, cell motility, cellular response to cytochalasin B, cellular response to electrical stimulus, cellular response to interferon-gamma, establishment or maintenance of cell polarity, postsynaptic actin cytoskeleton organization, sarc…	angiogenesis, axonogenesis, cardiac muscle tissue morphogenesis, cardiac myofibril assembly, mesenchyme migration, morphogenesis of a polarized epithelium, retina development in camera-type eye, sarcomere organization, skeletal muscle thin filament assembly	synaptic vesicle endocytosis		cellular response to interferon-gamma	apical protein localization, cell motility, protein localization to adherens junction, protein localization to bicellular tight junction, synaptic vesicle endocytosis	cell motility			angiogenesis, axonogenesis, cardiac muscle contraction, cardiac muscle tissue morphogenesis, cardiac myofibril assembly, heart contraction, mesenchyme migration, retina development in camera-type eye				cellular response to cytochalasin B, cellular response to electrical stimulus, cellular response to interferon-gamma, response to calcium ion, response to drug, response to ethanol, response to immobilization stress, response to mechanical stimulus	circadian rhythm			I band, cortical cytoskeleton, cytoplasmic ribonucleoprotein granule, cytosol, dense body, myofibril, phagocytic vesicle, sarcomere	actin filament, cortical cytoskeleton, dynactin complex, filamentous actin, podosome, postsynaptic actin cytoskeleton, stress fiber			extracellular exosome	I band, NuA4 histone acetyltransferase complex, actin cytoskeleton, actin filament, cortical cytoskeleton, cytoplasmic ribonucleoprotein granule, cytoskeleton, dynactin complex, filamentous actin, myofibril, nucleus, phagocytic vesicle, podosome, postsynaptic actin cytoskeleton, sarcomere, stress fiber	membrane raft, plasma membrane		NuA4 histone acetyltransferase complex, nucleus		I band, NuA4 histone acetyltransferase complex, actin filament, dynactin complex, filamentous actin, podosome, sarcomere, stress fiber	plasma membrane				ATP binding, Tat protein binding, identical protein binding, kinesin binding, myosin binding, nitric-oxide synthase binding, profilin binding, protein kinase binding, ubiquitin protein ligase binding	ATPase activity							ATP binding, ATPase activity, Tat protein binding, identical protein binding, kinesin binding, myosin binding, nitric-oxide synthase binding, profilin binding, protein kinase binding, structural constituent of postsynaptic actin cytoskeleton, ubiquitin protein ligase binding
Actin, cytoplasmic 2 OS=Rattus norvegicus OX=12116 GN=Actg1 PE=1 SV=1	P63259	Actg1	2512		positive regulation of cell migration, positive regulation of gene expression, positive regulation of wound healing, regulation of focal adhesion assembly, regulation of stress fiber assembly		cellular response to interferon-gamma, sarcomere organization	angiogenesis, morphogenesis of a polarized epithelium, sarcomere organization	synaptic vesicle endocytosis		cellular response to interferon-gamma	protein localization to bicellular tight junction, synaptic vesicle endocytosis				angiogenesis				cellular response to interferon-gamma, response to calcium ion, response to mechanical stimulus				cytosol, dense body, myofibril, phagocytic vesicle	actin cytoskeleton, actin filament, filamentous actin, postsynaptic actin cytoskeleton			extracellular exosome	actin filament, filamentous actin, myofibril, phagocytic vesicle, postsynaptic actin cytoskeleton	plasma membrane				actin filament, filamentous actin	plasma membrane				ATP binding, identical protein binding, profilin binding, ubiquitin protein ligase binding								ATP binding, identical protein binding, profilin binding, structural constituent of postsynaptic actin cytoskeleton, ubiquitin protein ligase binding
Actin, cytoplasmic 1 OS=Rattus norvegicus OX=12116 GN=Actb PE=1 SV=1	P62711	Actb	2478		negative regulation of protein binding, regulation of cyclin-dependent protein serine/threonine kinase activity, regulation of norepinephrine uptake, regulation of protein localization to plasma membrane, regulation of transmembrane transporter activity		adherens junction assembly, axonogenesis, cell motility, cellular response to cytochalasin B, cellular response to electrical stimulus, establishment or maintenance of cell polarity, postsynaptic actin cytoskeleton organization	axonogenesis, morphogenesis of a polarized epithelium, retina development in camera-type eye	synaptic vesicle endocytosis			apical protein localization, cell motility, protein localization to adherens junction, synaptic vesicle endocytosis	cell motility			axonogenesis, retina development in camera-type eye				cellular response to cytochalasin B, cellular response to electrical stimulus, response to immobilization stress, response to mechanical stimulus	circadian rhythm			cortical cytoskeleton, cytoplasmic ribonucleoprotein granule, cytosol, dense body	actin filament, cortical cytoskeleton, podosome, postsynaptic actin cytoskeleton, stress fiber				NuA4 histone acetyltransferase complex, actin filament, cortical cytoskeleton, cytoplasmic ribonucleoprotein granule, nucleus, podosome, postsynaptic actin cytoskeleton, stress fiber	membrane raft, plasma membrane		NuA4 histone acetyltransferase complex, nucleus		NuA4 histone acetyltransferase complex, actin filament, podosome, stress fiber	plasma membrane				ATP binding, Tat protein binding, identical protein binding, kinesin binding, nitric-oxide synthase binding, protein kinase binding								ATP binding, Tat protein binding, identical protein binding, kinesin binding, nitric-oxide synthase binding, protein kinase binding, structural constituent of postsynaptic actin cytoskeleton
Actin, cytoplasmic 1 OS=Rattus norvegicus OX=12116 GN=Actb PE=1 SV=1	A2A2G2K3K2	Actb	2429
Actin, alpha cardiac muscle 1 OS=Rattus norvegicus OX=12116 GN=Actc1 PE=2 SV=1	P68235	Actc1	732		negative regulation of apoptotic process, positive regulation of gene expression		actin filament-based movement, actin-myosin filament sliding, actomyosin structure organization, cardiac myofibril assembly, skeletal muscle thin filament assembly	cardiac muscle tissue morphogenesis, cardiac myofibril assembly, mesenchyme migration, skeletal muscle thin filament assembly								cardiac muscle contraction, cardiac muscle tissue morphogenesis, cardiac myofibril assembly, heart contraction, mesenchyme migration				response to drug, response to ethanol				I band, sarcomere	actin filament, dynactin complex				I band, actin filament, dynactin complex, sarcomere					I band, actin filament, dynactin complex, sarcomere					ATP binding, myosin binding	ATPase activity							ATP binding, ATPase activity, myosin binding
Actin, beta-like 2 OS=Rattus norvegicus OX=12116 GN=Actbl2 PE=1 SV=1	D3ZRN3	Actbl2	272
Cluster of Creatine kinase B-type OS=Rattus norvegicus OX=12116 GN=Ckb PE=1 SV=2 (P27335)	P27335 [4]	Ckb	2528		cellular chloride ion homeostasis		cellular chloride ion homeostasis, phosphocreatine biosynthetic process	brain development, cerebellum development						phosphocreatine biosynthetic process		cerebellum development								cytosol				extracellular space	nucleus			nucleus							ATP binding, ubiquitin protein ligase binding	creatine kinase activity, kinase activity							ATP binding, creatine kinase activity, kinase activity, ubiquitin protein ligase binding
Creatine kinase B-type OS=Rattus norvegicus OX=12116 GN=Ckb PE=1 SV=2	P27335	Ckb	2265		cellular chloride ion homeostasis		cellular chloride ion homeostasis, phosphocreatine biosynthetic process	brain development, cerebellum development						phosphocreatine biosynthetic process		cerebellum development								cytosol				extracellular space	nucleus			nucleus							ATP binding, ubiquitin protein ligase binding	creatine kinase activity, kinase activity							ATP binding, creatine kinase activity, kinase activity, ubiquitin protein ligase binding
Creatine kinase U-type, mitochondrial OS=Rattus norvegicus OX=12116 GN=Ckmt1 PE=1 SV=1	Q5BJT9	Ckmt1	265
Creatine kinase S-type, mitochondrial OS=Rattus norvegicus OX=12116 GN=Ckmt2 PE=1 SV=1	A2A2G2JVQ1	Ckmt2	4
Creatine kinase S-type, mitochondrial OS=Rattus norvegicus OX=12116 GN=Ckmt2 PE=1 SV=2	P29625	Ckmt2	2
Cluster of Tubulin alpha-4A chain OS=Rattus norvegicus OX=12116 GN=Tuba4a PE=1 SV=1 (Q5XIF6)	Q5XIF6 [5]	Tuba4a	2352				microtubule cytoskeleton organization, mitotic cell cycle																	cytoplasm, cytoplasmic microtubule	cytoplasmic microtubule				cytoplasmic microtubule, cytoskeleton, nucleus	membrane raft		nucleus		cytoplasmic microtubule, microtubule					GTP binding, enzyme binding, protein kinase binding	GTPase activity							GTP binding, GTPase activity, protein kinase binding, structural constituent of cytoskeleton
Tubulin alpha-4A chain OS=Rattus norvegicus OX=12116 GN=Tuba4a PE=1 SV=1	Q5XIF6	Tuba4a	1699				microtubule cytoskeleton organization, mitotic cell cycle																	cytoplasm	microtubule				cytoskeleton, microtubule					microtubule					GTP binding, enzyme binding, protein kinase binding	GTPase activity							GTP binding, GTPase activity, protein kinase binding, structural constituent of cytoskeleton
Tubulin alpha-1C chain OS=Rattus norvegicus OX=12116 GN=Tuba1c PE=1 SV=1	Q6AYZ1	Tuba1c	1699				microtubule cytoskeleton organization, mitotic cell cycle																	cytoplasm, cytoplasmic microtubule	cytoplasmic microtubule, microtubule				cytoplasmic microtubule, nucleus	membrane raft		nucleus		cytoplasmic microtubule, microtubule					GTP binding	GTPase activity							GTP binding, GTPase activity, structural constituent of cytoskeleton
Tubulin alpha-3 chain OS=Rattus norvegicus OX=12116 GN=Tuba3a PE=2 SV=1	Q68FR8	Tuba3a	1629				microtubule cytoskeleton organization, mitotic cell cycle																	cytoplasm	microtubule				microtubule					microtubule					GTP binding	GTPase activity							GTP binding, GTPase activity, structural constituent of cytoskeleton
Tubulin alpha-8 chain OS=Rattus norvegicus OX=12116 GN=Tuba8 PE=2 SV=1	Q6AY56	Tuba8	1149				microtubule cytoskeleton organization, mitotic cell cycle																	cytoplasm	microtubule				microtubule					microtubule					GTP binding	GTPase activity							GTP binding, GTPase activity, structural constituent of cytoskeleton
Tubulin alpha chain OS=Rattus norvegicus OX=12116 GN=Tubal3 PE=1 SV=2	F1LUM5	Tubal3	142
Cluster of Isoform M2 of Pyruvate kinase PKM OS=Rattus norvegicus OX=12116 GN=Pkm (P11982-2)	P11982-2 [3]	Pkm	2271		positive regulation of cytoplasmic translation, positive regulation of sprouting angiogenesis		ATP biosynthetic process, cellular response to insulin stimulus, glycolytic process, programmed cell death, pyruvate biosynthetic process	animal organ regeneration, liver development, skeletal muscle tissue regeneration		skeletal muscle tissue regeneration				ATP biosynthetic process, glucose metabolic process, glycolytic process, pyruvate biosynthetic process		animal organ regeneration, liver development				cellular response to insulin stimulus, response to gravity, response to hypoxia, response to muscle inactivity, response to nutrient, response to organic substance, skeletal muscle tissue regeneration				cytosol, rough endoplasmic reticulum		rough endoplasmic reticulum			nucleus, rough endoplasmic reticulum			nucleus							ADP binding, ATP binding, identical protein binding, mRNA binding, magnesium ion binding, potassium ion binding, thyroid hormone binding	kinase activity, pyruvate kinase activity							ADP binding, ATP binding, identical protein binding, kinase activity, mRNA binding, magnesium ion binding, potassium ion binding, pyruvate kinase activity, thyroid hormone binding
Isoform M2 of Pyruvate kinase PKM OS=Rattus norvegicus OX=12116 GN=Pkm	P11982-2	Pkm	2175
Pyruvate kinase PKM OS=Rattus norvegicus OX=12116 GN=Pkm PE=1 SV=3	P11982	Pkm	2131		positive regulation of cytoplasmic translation, positive regulation of sprouting angiogenesis		ATP biosynthetic process, cellular response to insulin stimulus, glycolytic process, programmed cell death, pyruvate biosynthetic process	animal organ regeneration, liver development, skeletal muscle tissue regeneration		skeletal muscle tissue regeneration				ATP biosynthetic process, glucose metabolic process, glycolytic process, pyruvate biosynthetic process		animal organ regeneration, liver development				cellular response to insulin stimulus, response to gravity, response to hypoxia, response to muscle inactivity, response to nutrient, response to organic substance, skeletal muscle tissue regeneration				cytosol, rough endoplasmic reticulum		rough endoplasmic reticulum			nucleus, rough endoplasmic reticulum			nucleus							ADP binding, ATP binding, identical protein binding, mRNA binding, magnesium ion binding, potassium ion binding, thyroid hormone binding	kinase activity, pyruvate kinase activity							ADP binding, ATP binding, identical protein binding, kinase activity, mRNA binding, magnesium ion binding, potassium ion binding, pyruvate kinase activity, thyroid hormone binding
Pyruvate kinase OS=Rattus norvegicus OX=12116 GN=Pklr PE=1 SV=1	A2A2H2UI27	Pklr	41
Cluster of Fructose-bisphosphate aldolase A OS=Rattus norvegicus OX=12116 GN=Aldoa PE=1 SV=2 (P25265)	P25265 [2]	Aldoa	1542		positive regulation of cell migration		fructose 1,6-bisphosphate metabolic process, glycolytic process, methylglyoxal biosynthetic process, protein homotetramerization							fructose 1,6-bisphosphate metabolic process, glycolytic process, methylglyoxal biosynthetic process	response to lipopolysaccharide					response to estrogen, response to heat, response to hypoxia, response to lipopolysaccharide, response to nicotine				M band, Z disc, cytosol, mitochondrion					M band, Z disc, heterochromatin, mitochondrion	plasma membrane	mitochondrion			M band, Z disc, heterochromatin, sperm fibrous sheath	plasma membrane				protease binding	fructose-bisphosphate aldolase activity							fructose-bisphosphate aldolase activity, protease binding
Fructose-bisphosphate aldolase A OS=Rattus norvegicus OX=12116 GN=Aldoa PE=1 SV=2	P25265	Aldoa	1523		positive regulation of cell migration		fructose 1,6-bisphosphate metabolic process, glycolytic process, methylglyoxal biosynthetic process, protein homotetramerization							fructose 1,6-bisphosphate metabolic process, glycolytic process, methylglyoxal biosynthetic process	response to lipopolysaccharide					response to estrogen, response to heat, response to hypoxia, response to lipopolysaccharide, response to nicotine				M band, Z disc, cytosol, mitochondrion					M band, Z disc, heterochromatin, mitochondrion	plasma membrane	mitochondrion			M band, Z disc, heterochromatin, sperm fibrous sheath	plasma membrane				protease binding	fructose-bisphosphate aldolase activity							fructose-bisphosphate aldolase activity, protease binding
Fructose-bisphosphate aldolase OS=Rattus norvegicus OX=12116 GN=Aldoart2 PE=2 SV=1	Q6AY27	Aldoart2	563
Cluster of Vimentin OS=Rattus norvegicus OX=12116 GN=Vim PE=1 SV=1 (G3V8C3)	G3V8C3 [32]	Vim	1522		extrinsic apoptotic signaling pathway, tumor necrosis factor-mediated signaling pathway		cell differentiation involved in embryonic placenta development, extrinsic apoptotic signaling pathway, hepatocyte apoptotic process, intermediate filament organization, sarcomere organization, tumor necrosis factor-mediated signaling pathway	cell differentiation involved in embryonic placenta development, morphogenesis of an epithelium, sarcomere organization							response to other organism	cell differentiation involved in embryonic placenta development		cell differentiation involved in embryonic placenta development	cell differentiation involved in embryonic placenta development	extrinsic apoptotic signaling pathway, response to hydrostatic pressure, response to other organism, tumor necrosis factor-mediated signaling pathway, wound healing				Z disc, cardiac myofibril, costamere	keratin filament, type III intermediate filament				Z disc, cardiac myofibril, costamere, cytoskeleton, keratin filament, nuclear matrix, nucleoplasm, nucleus, type III intermediate filament	apicolateral plasma membrane, dystrophin-associated glycoprotein complex, sarcolemma		nuclear matrix, nucleoplasm, nucleus		Z disc, costamere, keratin filament, nuclear matrix, nucleoplasm, type III intermediate filament	apicolateral plasma membrane, dystrophin-associated glycoprotein complex, sarcolemma				cytoskeletal protein binding, identical protein binding, macromolecular complex binding, scaffold protein binding								cytoskeletal protein binding, identical protein binding, macromolecular complex binding, scaffold protein binding
Vimentin OS=Rattus norvegicus OX=12116 GN=Vim PE=1 SV=1	G3V8C3	Vim	1322
Isoform 2 of Glial fibrillary acidic protein OS=Rattus norvegicus OX=12116 GN=Gfap	P47819-2	Gfap	169
Desmin OS=Rattus norvegicus OX=12116 GN=Des PE=1 SV=2	P48675 (+1)	Des	7				intermediate filament organization																	Z disc, cardiac myofibril	type III intermediate filament				Z disc, cardiac myofibril, cytoskeleton, nucleus, type III intermediate filament	sarcolemma		nucleus		Z disc, type III intermediate filament	sarcolemma				cytoskeletal protein binding, identical protein binding								cytoskeletal protein binding, identical protein binding
Glial fibrillary acidic protein (Fragment) OS=Rattus norvegicus OX=12116 GN=Gfap PE=1 SV=1	A2A1W2Q6C8	Gfap	2
Peripherin OS=Rattus norvegicus OX=12116 GN=Prph PE=1 SV=1	F1M7P4	Prph	4
Keratin, type II cytoskeletal 6A OS=Rattus norvegicus OX=12116 GN=Krt6a PE=1 SV=1	Q4FZU2	Krt6a	23					morphogenesis of an epithelium												wound healing					keratin filament				keratin filament					keratin filament
Keratin, type II cytoskeletal 8 OS=Rattus norvegicus OX=12116 GN=Krt8 PE=1 SV=3	Q12758	Krt8	14		extrinsic apoptotic signaling pathway, tumor necrosis factor-mediated signaling pathway		cell differentiation involved in embryonic placenta development, extrinsic apoptotic signaling pathway, hepatocyte apoptotic process, sarcomere organization, tumor necrosis factor-mediated signaling pathway	cell differentiation involved in embryonic placenta development, sarcomere organization							response to other organism	cell differentiation involved in embryonic placenta development		cell differentiation involved in embryonic placenta development	cell differentiation involved in embryonic placenta development	extrinsic apoptotic signaling pathway, response to hydrostatic pressure, response to other organism, tumor necrosis factor-mediated signaling pathway				Z disc, costamere	intermediate filament, keratin filament				Z disc, costamere, keratin filament, nuclear matrix, nucleoplasm	apicolateral plasma membrane, dystrophin-associated glycoprotein complex, sarcolemma		nuclear matrix, nucleoplasm		Z disc, costamere, keratin filament, nuclear matrix, nucleoplasm	apicolateral plasma membrane, dystrophin-associated glycoprotein complex, sarcolemma				macromolecular complex binding, scaffold protein binding								macromolecular complex binding, scaffold protein binding
Keratin 79 (Fragment) OS=Rattus norvegicus OX=12116 GN=Krt79 PE=1 SV=1	A2A2G2JW69	Krt79	19
Keratin, type II cytoskeletal 5 (Fragment) OS=Rattus norvegicus OX=12116 GN=Krt5 PE=1 SV=2	F7FFV2 (+1)	Krt5	6
Type II keratin Kb15 OS=Rattus norvegicus OX=12116 GN=Kb15 PE=3 SV=1	A2A2G2JVA8	Kb15	5
IF rod domain-containing protein OS=Rattus norvegicus OX=12116 PE=3 SV=1	A2A2G2JUG1		8
Keratin complex 2, basic, gene 7, isoform CRA_a OS=Rattus norvegicus OX=12116 GN=Krt7 PE=1 SV=1	G3V712	Krt7	2
Keratin, type II cytoskeletal 7 OS=Rattus norvegicus OX=12116 GN=Krt7 PE=3 SV=1	Q6IG12	Krt7	2
Keratin, type II cytoskeletal 75 OS=Rattus norvegicus OX=12116 GN=Krt75 PE=1 SV=1	A2A2H2UHH5 (+1)	Krt75	2
Keratin 76 OS=Rattus norvegicus OX=12116 GN=Krt76 PE=2 SV=1	Q6IFZ5	Krt76	3
Keratin 86 OS=Rattus norvegicus OX=12116 GN=Krt86 PE=3 SV=1	A2A2G2K126 (+2)	Krt86	4
Type II keratin 23 OS=Rattus norvegicus OX=12116 GN=Kb23 PE=2 SV=1	A7M776	Kb23	2
Keratin 78 OS=Rattus norvegicus OX=12116 GN=Krt78 PE=3 SV=1	A2A2G2K4H7	Krt78	3
Keratin 84 OS=Rattus norvegicus OX=12116 GN=Krt84 PE=2 SV=2	D3ZSY5	Krt84	1
Keratin, type II cytoskeletal 4 OS=Rattus norvegicus OX=12116 GN=Krt4 PE=3 SV=1	A2A2G2K6P7 (+1)	Krt4	2
Keratin 83 OS=Rattus norvegicus OX=12116 GN=Krt83 PE=3 SV=1	A2A2G2JUU5 (+1)	Krt83	2
Keratin 81 OS=Rattus norvegicus OX=12116 GN=Krt81 PE=2 SV=1	A7M775 (+1)	Krt81	2
Cluster of G protein subunit alpha transducin 1 OS=Rattus norvegicus OX=12116 GN=Gnat1 PE=4 SV=1 (D3ZSS5)	D3ZSS5 [13]	Gnat1	1429		G-protein coupled acetylcholine receptor signaling pathway, adenosine receptor signaling pathway, adenylate cyclase-activating dopamine receptor signaling pathway, adenylate cyclase-inhibiting G-protein coupled receptor signaling pathway, calcium ion homeostasis, dopamine receptor signaling pathway, gamma-aminobutyric acid signaling pathway, genetic imprinting, negative regulation of apoptotic si…		DNA methylation, G-protein coupled acetylcholine receptor signaling pathway, adenosine receptor signaling pathway, adenylate cyclase-activating dopamine receptor signaling pathway, adenylate cyclase-inhibiting G-protein coupled receptor signaling pathway, cell cycle, cell division, cellular response to forskolin, dopamine receptor signaling pathway, energy reserve metabolic process, gamma-aminobu…	aging, bone development, cartilage development, embryonic cranial skeleton morphogenesis, embryonic hindlimb morphogenesis, endochondral ossification, forebrain development, multicellular organism growth, neuron projection development, odontogenesis of dentin-containing tooth, post-embryonic body morphogenesis, post-embryonic development, skeletal system development, skin development		multicellular organism growth				DNA methylation, energy reserve metabolic process, genetic imprinting		bone development, cartilage development, embryonic cranial skeleton morphogenesis, embryonic hindlimb morphogenesis, endochondral ossification, forebrain development, multicellular organism growth, negative regulation of blood pressure, neuron projection development, odontogenesis of dentin-containing tooth, positive regulation of urine volume, post-embryonic body morphogenesis, sensory perceptio…				G-protein coupled acetylcholine receptor signaling pathway, adenosine receptor signaling pathway, adenylate cyclase-activating dopamine receptor signaling pathway, adenylate cyclase-inhibiting G-protein coupled receptor signaling pathway, adenylate cyclase-modulating G-protein coupled receptor signaling pathway, cellular response to forskolin, dopamine receptor signaling pathway, gamma-aminobutyr…			Golgi to ER transport vesicle	Golgi to ER transport vesicle, cell cortex region, cytosol, perinuclear region of cytoplasm, recycling endosome	centrosome		endosome, recycling endosome		Golgi to ER transport vesicle, centrosome, nucleoplasm, nucleus, recycling endosome	apical plasma membrane, heterotrimeric G-protein complex, membrane raft, plasma membrane		nucleoplasm, nucleus		Golgi to ER transport vesicle, centrosome, nucleoplasm	apical plasma membrane, heterotrimeric G-protein complex, plasma membrane				D1 dopamine receptor binding, G-protein alpha-subunit binding, G-protein beta-subunit binding, G-protein beta/gamma-subunit complex binding, G-protein coupled serotonin receptor binding, GDP binding, GTP binding, GTPase activating protein binding, alpha-tubulin binding, beta-2 adrenergic receptor binding, corticotropin-releasing hormone receptor 1 binding, insulin-like growth factor receptor bind…	GTPase activity					adenylate cyclase activator activity		D1 dopamine receptor binding, G-protein alpha-subunit binding, G-protein beta-subunit binding, G-protein beta/gamma-subunit complex binding, G-protein coupled serotonin receptor binding, GDP binding, GTP binding, GTPase activating protein binding, GTPase activity, adenylate cyclase activator activity, alpha-tubulin binding, beta-2 adrenergic receptor binding, corticotropin-releasing hormone recep…
G protein subunit alpha transducin 1 OS=Rattus norvegicus OX=12116 GN=Gnat1 PE=4 SV=1	D3ZSS5	Gnat1	1186
Guanine nucleotide-binding protein G(t) subunit alpha-3 OS=Rattus norvegicus OX=12116 GN=Gnat3 PE=1 SV=3	P29348	Gnat3	2
G protein subunit alpha transducin 2 OS=Rattus norvegicus OX=12116 GN=Gnat2 PE=4 SV=1	D4AA42	Gnat2	252
Guanine nucleotide-binding protein G(o) subunit alpha OS=Rattus norvegicus OX=12116 GN=Gnao1 PE=1 SV=2	P59215	Gnao1	242		adenylate cyclase-modulating G-protein coupled receptor signaling pathway, dopamine receptor signaling pathway, negative regulation of calcium ion transport, positive regulation of GTPase activity, regulation of heart contraction		adenylate cyclase-modulating G-protein coupled receptor signaling pathway, cellular process, dopamine receptor signaling pathway, neuron projection development	aging, forebrain development, neuron projection development, odontogenesis of dentin-containing tooth								forebrain development, neuron projection development, odontogenesis of dentin-containing tooth				adenylate cyclase-modulating G-protein coupled receptor signaling pathway, dopamine receptor signaling pathway, response to cytokine, response to drug, response to hydrogen peroxide, response to morphine, response to organic cyclic compound, response to organonitrogen compound										heterotrimeric G-protein complex					heterotrimeric G-protein complex				G-protein beta/gamma-subunit complex binding, G-protein coupled serotonin receptor binding, GDP binding, GTP binding, GTPase activating protein binding, corticotropin-releasing hormone receptor 1 binding, macromolecular complex binding, metal ion binding, mu-type opioid receptor binding, receptor binding	GTPase activity							G-protein beta/gamma-subunit complex binding, G-protein coupled receptor binding, G-protein coupled serotonin receptor binding, GDP binding, GTP binding, GTPase activating protein binding, GTPase activity, corticotropin-releasing hormone receptor 1 binding, macromolecular complex binding, metal ion binding, mu-type opioid receptor binding, receptor binding
Isoform Alpha-2 of Guanine nucleotide-binding protein G(o) subunit alpha OS=Rattus norvegicus OX=12116 GN=Gnao1	P59215-2	Gnao1	182
Guanine nucleotide-binding protein G(i) subunit alpha-2 OS=Rattus norvegicus OX=12116 GN=Gnai2 PE=1 SV=3	P24897	Gnai2	56		G-protein coupled acetylcholine receptor signaling pathway, adenosine receptor signaling pathway, adenylate cyclase-activating G-protein coupled receptor signaling pathway, adenylate cyclase-inhibiting G-protein coupled receptor signaling pathway, gamma-aminobutyric acid signaling pathway, negative regulation of apoptotic signaling pathway, negative regulation of calcium ion-dependent exocytosis,…		G-protein coupled acetylcholine receptor signaling pathway, adenosine receptor signaling pathway, adenylate cyclase-activating G-protein coupled receptor signaling pathway, adenylate cyclase-inhibiting G-protein coupled receptor signaling pathway, cell cycle, cell division, gamma-aminobutyric acid signaling pathway									positive regulation of urine volume				G-protein coupled acetylcholine receptor signaling pathway, adenosine receptor signaling pathway, adenylate cyclase-activating G-protein coupled receptor signaling pathway, adenylate cyclase-inhibiting G-protein coupled receptor signaling pathway, gamma-aminobutyric acid signaling pathway				cytosol	centrosome				centrosome, nucleoplasm, nucleus	heterotrimeric G-protein complex, membrane raft, plasma membrane		nucleoplasm, nucleus		centrosome, nucleoplasm	heterotrimeric G-protein complex				G-protein beta/gamma-subunit complex binding, G-protein coupled receptor binding, GTP binding, metal ion binding	GTPase activity							G-protein beta/gamma-subunit complex binding, G-protein coupled receptor binding, GTP binding, GTPase activity, metal ion binding
Guanine nucleotide-binding protein G(i) subunit alpha-1 OS=Rattus norvegicus OX=12116 GN=Gnai1 PE=1 SV=3	P12824	Gnai1	15		adenylate cyclase-modulating G-protein coupled receptor signaling pathway, negative regulation of synaptic transmission, positive regulation of protein localization to cell cortex, regulation of cAMP-mediated signaling, regulation of mitotic spindle organization		adenylate cyclase-modulating G-protein coupled receptor signaling pathway, cell cycle, cell division, cellular response to forskolin													adenylate cyclase-modulating G-protein coupled receptor signaling pathway, cellular response to forskolin				cell cortex region	centrosome				centrosome, nucleus	heterotrimeric G-protein complex, membrane raft, plasma membrane		nucleus		centrosome	heterotrimeric G-protein complex				G-protein beta/gamma-subunit complex binding, G-protein coupled receptor binding, G-protein coupled serotonin receptor binding, GDP binding, GTP binding, GTPase activating protein binding, magnesium ion binding	GTPase activity							G-protein beta/gamma-subunit complex binding, G-protein coupled receptor binding, G-protein coupled serotonin receptor binding, GDP binding, GTP binding, GTPase activating protein binding, GTPase activity, magnesium ion binding
Guanine nucleotide-binding protein G(i) subunit alpha OS=Rattus norvegicus OX=12116 GN=Gnai3 PE=1 SV=3	P28753	Gnai3	5
Guanine nucleotide-binding protein G(s) subunit alpha isoforms XLas OS=Rattus norvegicus OX=12116 GN=Gnas PE=1 SV=3	Q63823	Gnas	26		adenylate cyclase-activating G-protein coupled receptor signaling pathway, adenylate cyclase-activating dopamine receptor signaling pathway, calcium ion homeostasis, genetic imprinting, negative regulation of blood pressure, negative regulation of multicellular organism growth, negative regulation of renal sodium excretion, positive regulation of cell proliferation, positive regulation of osteobl…		DNA methylation, adenylate cyclase-activating G-protein coupled receptor signaling pathway, adenylate cyclase-activating dopamine receptor signaling pathway, energy reserve metabolic process, genetic imprinting	bone development, cartilage development, embryonic cranial skeleton morphogenesis, embryonic hindlimb morphogenesis, endochondral ossification, multicellular organism growth, post-embryonic body morphogenesis, post-embryonic development, skeletal system development, skin development		multicellular organism growth				DNA methylation, energy reserve metabolic process, genetic imprinting		bone development, cartilage development, embryonic cranial skeleton morphogenesis, embryonic hindlimb morphogenesis, endochondral ossification, multicellular organism growth, negative regulation of blood pressure, post-embryonic body morphogenesis, sensory perception of chemical stimulus, skeletal system development, skin development, tissue homeostasis				adenylate cyclase-activating dopamine receptor signaling pathway, response to drug			Golgi to ER transport vesicle	Golgi to ER transport vesicle, cytosol, perinuclear region of cytoplasm, recycling endosome			endosome, recycling endosome		Golgi to ER transport vesicle, endosome, recycling endosome	apical plasma membrane, heterotrimeric G-protein complex, membrane raft, plasma membrane				Golgi to ER transport vesicle	apical plasma membrane, heterotrimeric G-protein complex, plasma membrane				D1 dopamine receptor binding, G-protein alpha-subunit binding, G-protein beta-subunit binding, G-protein beta/gamma-subunit complex binding, G-protein coupled receptor binding, GTP binding, alpha-tubulin binding, beta-2 adrenergic receptor binding, corticotropin-releasing hormone receptor 1 binding, insulin-like growth factor receptor binding, ionotropic glutamate receptor binding, metal ion bind…	GTPase activity					adenylate cyclase activator activity		D1 dopamine receptor binding, G-protein alpha-subunit binding, G-protein beta-subunit binding, G-protein beta/gamma-subunit complex binding, G-protein coupled receptor binding, GTP binding, GTPase activity, adenylate cyclase activator activity, alpha-tubulin binding, beta-2 adrenergic receptor binding, corticotropin-releasing hormone receptor 1 binding, insulin-like growth factor receptor binding…
Guanine nucleotide-binding protein G(olf) subunit alpha OS=Rattus norvegicus OX=12116 GN=Gnal PE=1 SV=1	A2A2G2K526	Gnal	6
Neuroendocrine secretory protein 55 OS=Rattus norvegicus OX=12116 GN=Gnas PE=1 SV=2	M2R9J4	Gnas	2
Neuroendocrine secretory protein 55 OS=Rattus norvegicus OX=12116 GN=Gnas PE=4 SV=1	A2A2G2JWA1	Gnas	6
Isoform Gnas-2 of Guanine nucleotide-binding protein G(s) subunit alpha isoforms short OS=Rattus norvegicus OX=12116 GN=Gnas	P63295-2	Gnas	2
Glutamine synthetase OS=Rattus norvegicus OX=12116 GN=Glul PE=1 SV=3	P29626	Glul	1353		neurotransmitter metabolic process, positive regulation of epithelial cell proliferation, positive regulation of insulin secretion, positive regulation of synaptic transmission, glutamatergic, regulation of endothelial cell migration, regulation of protein localization to nucleolus, regulation of sprouting angiogenesis		ammonia assimilation cycle, cellular response to starvation, glutamine biosynthetic process, neurotransmitter metabolic process, protein palmitoylation	angiogenesis						ammonia assimilation cycle, glutamine biosynthetic process, neurotransmitter metabolic process, protein palmitoylation		angiogenesis				cellular response to starvation, response to glucose				cytosol, mitochondrion, rough endoplasmic reticulum		rough endoplasmic reticulum			intracellular membrane-bounded organelle, mitochondrion, rough endoplasmic reticulum	plasma membrane	mitochondrion				plasma membrane				ATP binding, dynein light chain binding, glutamate binding, identical protein binding, magnesium ion binding, manganese ion binding	glutamate-ammonia ligase activity, protein-cysteine S-palmitoyltransferase activity							ATP binding, dynein light chain binding, glutamate binding, glutamate-ammonia ligase activity, identical protein binding, magnesium ion binding, manganese ion binding, protein-cysteine S-palmitoyltransferase activity
Cluster of Phosphoglycerate kinase 1 OS=Rattus norvegicus OX=12116 GN=Pgk1 PE=1 SV=2 (P16617)	P16617 [4]	Pgk1	1332		negative regulation of angiogenesis		cellular response to hypoxia, epithelial cell differentiation, glycolytic process, phosphorylation	epithelial cell differentiation						carbohydrate metabolic process, gluconeogenesis, glycolytic process, phosphorylation, plasminogen activation						cellular response to hypoxia				cytosol				extracellular space		membrane raft									ADP binding, ATP binding	phosphoglycerate kinase activity, protein-disulfide reductase activity							ADP binding, ATP binding, phosphoglycerate kinase activity, protein-disulfide reductase activity
Phosphoglycerate kinase 1 OS=Rattus norvegicus OX=12116 GN=Pgk1 PE=1 SV=2	P16617	Pgk1	1332		negative regulation of angiogenesis		cellular response to hypoxia, epithelial cell differentiation, glycolytic process, phosphorylation	epithelial cell differentiation						carbohydrate metabolic process, gluconeogenesis, glycolytic process, phosphorylation, plasminogen activation						cellular response to hypoxia				cytosol				extracellular space		membrane raft									ADP binding, ATP binding	phosphoglycerate kinase activity, protein-disulfide reductase activity							ADP binding, ATP binding, phosphoglycerate kinase activity, protein-disulfide reductase activity
Phosphoglycerate kinase OS=Rattus norvegicus OX=12116 GN=RGD1562422 PE=3 SV=1	M2R6Y8	RGD1562422	568
Phosphoglycerate kinase OS=Rattus norvegicus OX=12116 GN=Pgk2 PE=1 SV=1	Q5XIV1	Pgk2	291
Phosphoglycerate kinase 1 (Fragment) OS=Rattus norvegicus OX=12116 GN=Pgk1 PE=1 SV=1	A2A296MJL6	Pgk1	2
Cluster of ATP synthase subunit beta, mitochondrial OS=Rattus norvegicus OX=12116 GN=Atp5f1b PE=1 SV=2 (P12719)	P12719 [2]	Atp5f1b	1362		negative regulation of cell adhesion involved in substrate-bound cell migration, positive regulation of blood vessel endothelial cell migration, regulation of intracellular pH		ATP biosynthetic process, ATP metabolic process, cellular response to interleukin-7, cellular response to peptide, mitochondrial ATP synthesis coupled proton transport, negative regulation of cell adhesion involved in substrate-bound cell migration, regulation of intracellular pH	angiogenesis, liver development	mitochondrial ATP synthesis coupled proton transport, receptor-mediated endocytosis			mitochondrial ATP synthesis coupled proton transport, negative regulation of cell adhesion involved in substrate-bound cell migration, receptor-mediated endocytosis	negative regulation of cell adhesion involved in substrate-bound cell migration	ATP metabolic process, lipid metabolic process, mitochondrial ATP synthesis coupled proton transport		angiogenesis, liver development				cellular response to interleukin-7, cellular response to peptide, cold acclimation, response to 3,3',5-triiodo-L-thyronine, response to curcumin, response to manganese ion				mitochondrial inner membrane, mitochondrial nucleoid, mitochondrial proton-transporting ATP synthase complex, mitochondrial proton-transporting ATP synthase complex, catalytic core F(1), mitochondrion					mitochondrial inner membrane, mitochondrial membrane, mitochondrial nucleoid, mitochondrial proton-transporting ATP synthase complex, mitochondrial proton-transporting ATP synthase complex, catalytic core F(1), mitochondrion	membrane raft, mitochondrial inner membrane, mitochondrial membrane, mitochondrial proton-transporting ATP synthase complex, mitochondrial proton-transporting ATP synthase complex, catalytic core F(1), plasma membrane, proton-transporting ATP synthase complex	mitochondrial inner membrane, mitochondrial nucleoid, mitochondrial proton-transporting ATP synthase complex, mitochondrial proton-transporting ATP synthase complex, catalytic core F(1)		mitochondrial inner membrane, mitochondrial proton-transporting ATP synthase complex, mitochondrial proton-transporting ATP synthase complex, catalytic core F(1)	mitochondrial inner membrane, mitochondrial membrane, mitochondrial nucleoid, mitochondrial proton-transporting ATP synthase complex, mitochondrial proton-transporting ATP synthase complex, catalytic core F(1)	plasma membrane				ADP binding, ATP binding, MHC class I protein binding, angiostatin binding, calcium ion binding	ATPase activity, proton-transporting ATP synthase activity, rotational mechanism, proton-transporting ATPase activity, rotational mechanism							ADP binding, ATP binding, ATPase activity, MHC class I protein binding, angiostatin binding, calcium ion binding, lipoprotein particle receptor activity, proton-transporting ATP synthase activity, rotational mechanism, proton-transporting ATPase activity, rotational mechanism	lipoprotein particle receptor activity
ATP synthase subunit beta, mitochondrial OS=Rattus norvegicus OX=12116 GN=Atp5f1b PE=1 SV=2	P12719	Atp5f1b	1374		negative regulation of cell adhesion involved in substrate-bound cell migration, positive regulation of blood vessel endothelial cell migration, regulation of intracellular pH		ATP biosynthetic process, ATP metabolic process, cellular response to interleukin-7, cellular response to peptide, mitochondrial ATP synthesis coupled proton transport, negative regulation of cell adhesion involved in substrate-bound cell migration, regulation of intracellular pH	angiogenesis, liver development	mitochondrial ATP synthesis coupled proton transport, receptor-mediated endocytosis			mitochondrial ATP synthesis coupled proton transport, negative regulation of cell adhesion involved in substrate-bound cell migration, receptor-mediated endocytosis	negative regulation of cell adhesion involved in substrate-bound cell migration	ATP metabolic process, lipid metabolic process, mitochondrial ATP synthesis coupled proton transport		angiogenesis, liver development				cellular response to interleukin-7, cellular response to peptide, cold acclimation, response to 3,3',5-triiodo-L-thyronine, response to curcumin, response to manganese ion				mitochondrial inner membrane, mitochondrial nucleoid, mitochondrial proton-transporting ATP synthase complex, mitochondrial proton-transporting ATP synthase complex, catalytic core F(1), mitochondrion					mitochondrial inner membrane, mitochondrial membrane, mitochondrial nucleoid, mitochondrial proton-transporting ATP synthase complex, mitochondrial proton-transporting ATP synthase complex, catalytic core F(1), mitochondrion	membrane raft, mitochondrial inner membrane, mitochondrial membrane, mitochondrial proton-transporting ATP synthase complex, mitochondrial proton-transporting ATP synthase complex, catalytic core F(1), plasma membrane, proton-transporting ATP synthase complex	mitochondrial inner membrane, mitochondrial nucleoid, mitochondrial proton-transporting ATP synthase complex, mitochondrial proton-transporting ATP synthase complex, catalytic core F(1)		mitochondrial inner membrane, mitochondrial proton-transporting ATP synthase complex, mitochondrial proton-transporting ATP synthase complex, catalytic core F(1)	mitochondrial inner membrane, mitochondrial membrane, mitochondrial nucleoid, mitochondrial proton-transporting ATP synthase complex, mitochondrial proton-transporting ATP synthase complex, catalytic core F(1)	plasma membrane				ADP binding, ATP binding, MHC class I protein binding, angiostatin binding, calcium ion binding	ATPase activity, proton-transporting ATP synthase activity, rotational mechanism, proton-transporting ATPase activity, rotational mechanism							ADP binding, ATP binding, ATPase activity, MHC class I protein binding, angiostatin binding, calcium ion binding, lipoprotein particle receptor activity, proton-transporting ATP synthase activity, rotational mechanism, proton-transporting ATPase activity, rotational mechanism	lipoprotein particle receptor activity
ATP synthase subunit beta OS=Rattus norvegicus OX=12116 GN=Atp5f1b PE=1 SV=1	G3V6D3	Atp5f1b	1374
Serum albumin OS=Rattus norvegicus OX=12116 GN=Alb PE=1 SV=1	A2A2G2JSH5	Alb	1316
Clathrin heavy chain 1 OS=Rattus norvegicus OX=12116 GN=Cltc PE=1 SV=3	P11442	Cltc	1333		negative regulation of hyaluronan biosynthetic process, negative regulation of protein localization to plasma membrane, regulation of mitotic spindle organization		Golgi organization, autophagy, clathrin coat assembly, mitotic cell cycle, receptor internalization		clathrin-dependent endocytosis, intracellular protein transport, receptor internalization, receptor-mediated endocytosis, retrograde transport, endosome to Golgi, synaptic vesicle endocytosis, transferrin transport			clathrin-dependent endocytosis, intracellular protein transport, receptor internalization, receptor-mediated endocytosis, retrograde transport, endosome to Golgi, synaptic vesicle endocytosis, transferrin transport		autophagy, receptor internalization									clathrin coat of trans-Golgi network vesicle	clathrin coat of coated pit, clathrin coat of trans-Golgi network vesicle, clathrin complex, clathrin-coated endocytic vesicle, clathrin-coated endocytic vesicle membrane, clathrin-coated vesicle, cytosol, extrinsic component of synaptic vesicle membrane, melanosome	mitotic spindle microtubule, spindle				clathrin coat of trans-Golgi network vesicle, clathrin-coated endocytic vesicle, clathrin-coated endocytic vesicle membrane, extrinsic component of synaptic vesicle membrane, melanosome, mitotic spindle microtubule, spindle	T-tubule, clathrin coat of coated pit, clathrin coat of trans-Golgi network vesicle, clathrin complex, clathrin-coated endocytic vesicle membrane, clathrin-coated pit, extrinsic component of synaptic vesicle membrane, presynaptic endocytic zone membrane, sarcolemma			clathrin coat of trans-Golgi network vesicle, clathrin-coated endocytic vesicle membrane, extrinsic component of synaptic vesicle membrane	clathrin coat of trans-Golgi network vesicle, clathrin-coated endocytic vesicle membrane, extrinsic component of synaptic vesicle membrane, mitotic spindle microtubule, spindle	T-tubule, clathrin coat of coated pit, presynaptic endocytic zone membrane, sarcolemma				ankyrin binding, clathrin light chain binding, disordered domain specific binding, double-stranded RNA binding, heat shock protein binding, low-density lipoprotein particle receptor binding, peptide binding, protein C-terminus binding, protein kinase binding, ubiquitin-specific protease binding								ankyrin binding, clathrin light chain binding, disordered domain specific binding, double-stranded RNA binding, heat shock protein binding, low-density lipoprotein particle receptor binding, peptide binding, protein C-terminus binding, protein kinase binding, structural molecule activity, ubiquitin-specific protease binding
Cluster of 14-3-3 protein zeta/delta OS=Rattus norvegicus OX=12116 GN=Ywhaz PE=1 SV=1 (P63122)	P63122 [5]	Ywhaz	1182		ERK1 and ERK2 cascade, glucocorticoid receptor signaling pathway, histamine secretion by mast cell, membrane depolarization during action potential, negative regulation of dendrite morphogenesis, positive regulation of transcription, DNA-templated, regulation of ERK1 and ERK2 cascade, regulation of cell death, regulation of neuron differentiation, regulation of sodium ion transmembrane transporte…		ERK1 and ERK2 cascade, Golgi reassembly, cellular response to insulin stimulus, glucocorticoid receptor signaling pathway, histamine secretion by mast cell, negative regulation of dendrite morphogenesis, protein targeting to mitochondrion, signal transduction, synaptic target recognition	angiogenesis, lung development, negative regulation of dendrite morphogenesis, synaptic target recognition, tube formation	establishment of Golgi localization, histamine secretion by mast cell, protein targeting, protein targeting to mitochondrion		histamine secretion by mast cell	establishment of Golgi localization, histamine secretion by mast cell, protein targeting, protein targeting to mitochondrion		ERK1 and ERK2 cascade, glucocorticoid catabolic process		angiogenesis, histamine secretion by mast cell, lung development, negative regulation of dendrite morphogenesis, respiratory system process, synaptic target recognition, tube formation				ERK1 and ERK2 cascade, cellular response to insulin stimulus, glucocorticoid receptor signaling pathway, histamine secretion by mast cell, response to drug, signal transduction				melanosome, mitochondrion, perinuclear region of cytoplasm					melanosome, mitochondrion, nucleus	plasma membrane	mitochondrion	nucleus			plasma membrane				RNA polymerase II regulatory region sequence-specific DNA binding, actin binding, glucocorticoid receptor binding, identical protein binding, insulin-like growth factor receptor binding, ion channel binding, macromolecular complex binding, protein domain specific binding, protein heterodimerization activity, protein kinase C binding, protein kinase binding, receptor tyrosine kinase binding, trans…						enzyme regulator activity		RNA polymerase II regulatory region sequence-specific DNA binding, actin binding, enzyme regulator activity, glucocorticoid receptor binding, identical protein binding, insulin-like growth factor receptor binding, ion channel binding, macromolecular complex binding, protein domain specific binding, protein heterodimerization activity, protein kinase C binding, protein kinase binding, receptor tyr…
14-3-3 protein zeta/delta OS=Rattus norvegicus OX=12116 GN=Ywhaz PE=1 SV=1	P63122	Ywhaz	662		ERK1 and ERK2 cascade, histamine secretion by mast cell, regulation of ERK1 and ERK2 cascade, regulation of cell death, regulation of synapse maturation, signal transduction		ERK1 and ERK2 cascade, Golgi reassembly, histamine secretion by mast cell, protein phosphorylation, protein targeting to mitochondrion, signal transduction, synaptic target recognition	angiogenesis, lung development, synaptic target recognition, tube formation	establishment of Golgi localization, histamine secretion by mast cell, protein targeting, protein targeting to mitochondrion		histamine secretion by mast cell	establishment of Golgi localization, histamine secretion by mast cell, protein targeting, protein targeting to mitochondrion		ERK1 and ERK2 cascade, protein phosphorylation		angiogenesis, histamine secretion by mast cell, lung development, respiratory system process, synaptic target recognition, tube formation				ERK1 and ERK2 cascade, histamine secretion by mast cell, response to drug				melanosome, mitochondrion, perinuclear region of cytoplasm					melanosome, mitochondrion, nucleus		mitochondrion	nucleus							RNA polymerase II regulatory region sequence-specific DNA binding, identical protein binding, ion channel binding, macromolecular complex binding, protein domain specific binding, protein kinase binding, transcription factor binding, ubiquitin protein ligase binding								RNA polymerase II regulatory region sequence-specific DNA binding, identical protein binding, ion channel binding, macromolecular complex binding, protein domain specific binding, protein kinase binding, transcription factor binding, ubiquitin protein ligase binding
14-3-3 protein zeta/delta OS=Rattus norvegicus OX=12116 GN=Ywhaz PE=1 SV=1	A2A2G2JV65	Ywhaz	641
14-3-3 protein gamma OS=Rattus norvegicus OX=12116 GN=Ywhag PE=1 SV=2	P61983	Ywhag	435		regulation of neuron differentiation, regulation of synaptic plasticity, signal transduction		cellular response to insulin stimulus, regulation of neuron differentiation, signal transduction	regulation of neuron differentiation	protein targeting			protein targeting				regulation of neuron differentiation				cellular response to insulin stimulus, signal transduction				cytoplasm															actin binding, identical protein binding, insulin-like growth factor receptor binding, protein domain specific binding, protein kinase C binding, receptor tyrosine kinase binding						enzyme regulator activity		actin binding, enzyme regulator activity, identical protein binding, insulin-like growth factor receptor binding, protein domain specific binding, protein kinase C binding, receptor tyrosine kinase binding
14-3-3 protein eta OS=Rattus norvegicus OX=12116 GN=Ywhah PE=1 SV=2	P68511	Ywhah	173		glucocorticoid receptor signaling pathway, membrane depolarization during action potential, negative regulation of dendrite morphogenesis, positive regulation of transcription, DNA-templated, regulation of sodium ion transmembrane transporter activity, regulation of sodium ion transport		glucocorticoid receptor signaling pathway, negative regulation of dendrite morphogenesis	negative regulation of dendrite morphogenesis	intracellular protein transport			intracellular protein transport		glucocorticoid catabolic process		negative regulation of dendrite morphogenesis				glucocorticoid receptor signaling pathway				cytoplasm						plasma membrane					plasma membrane				actin binding, enzyme binding, glucocorticoid receptor binding, identical protein binding, ion channel binding, protein domain specific binding, protein heterodimerization activity								actin binding, enzyme binding, glucocorticoid receptor binding, identical protein binding, ion channel binding, protein domain specific binding, protein heterodimerization activity, sodium channel regulator activity
RCG31392 OS=Rattus norvegicus OX=12116 GN=Sfn PE=3 SV=1	G3V9A3	Sfn	4
Retinol binding protein 3, interstitial OS=Rattus norvegicus OX=12116 GN=Rbp3 PE=4 SV=1	G3V8Q4	Rbp3	1213
Cluster of Isoform 2 of Alpha-crystallin A chain OS=Rattus norvegicus OX=12116 GN=Cryaa (P24623-2)	P24623-2 [2]	Cryaa	1126		negative regulation of cysteine-type endopeptidase activity involved in apoptotic process, negative regulation of gene expression, negative regulation of intracellular transport, positive regulation of cell growth, positive regulation of protein phosphorylation, protein stabilization		actin filament organization, apoptotic process, apoptotic process involved in morphogenesis, lens fiber cell morphogenesis, microtubule-based process, mitochondrion organization, protein folding, tubulin complex assembly	apoptotic process involved in morphogenesis, camera-type eye development, embryonic camera-type eye morphogenesis, lens development in camera-type eye, lens fiber cell morphogenesis, lens morphogenesis in camera-type eye, multicellular organism aging								embryonic camera-type eye morphogenesis, lens fiber cell morphogenesis, lens morphogenesis in camera-type eye, multicellular organism aging, visual perception				response to UV-A, response to drug, response to glucocorticoid, response to hydrogen peroxide, response to hypoxia, response to lead ion				cytoplasm					nucleus			nucleus							identical protein binding, metal ion binding, unfolded protein binding								identical protein binding, metal ion binding, structural constituent of eye lens, unfolded protein binding
Isoform 2 of Alpha-crystallin A chain OS=Rattus norvegicus OX=12116 GN=Cryaa	P24623-2	Cryaa	1125
Alpha-crystallin A chain OS=Rattus norvegicus OX=12116 GN=Cryaa PE=1 SV=1	P24623	Cryaa	1274		negative regulation of cysteine-type endopeptidase activity involved in apoptotic process, negative regulation of gene expression, negative regulation of intracellular transport, positive regulation of cell growth, positive regulation of protein phosphorylation, protein stabilization		actin filament organization, apoptotic process, apoptotic process involved in morphogenesis, lens fiber cell morphogenesis, microtubule-based process, mitochondrion organization, protein folding, tubulin complex assembly	apoptotic process involved in morphogenesis, camera-type eye development, embryonic camera-type eye morphogenesis, lens development in camera-type eye, lens fiber cell morphogenesis, lens morphogenesis in camera-type eye, multicellular organism aging								embryonic camera-type eye morphogenesis, lens fiber cell morphogenesis, lens morphogenesis in camera-type eye, multicellular organism aging, visual perception				response to UV-A, response to drug, response to glucocorticoid, response to hydrogen peroxide, response to hypoxia, response to lead ion				cytoplasm					nucleus			nucleus							identical protein binding, metal ion binding, unfolded protein binding								identical protein binding, metal ion binding, structural constituent of eye lens, unfolded protein binding
Cluster of Ciliary rootlet coiled-coil, rootletin OS=Rattus norvegicus OX=12116 GN=Crocc PE=1 SV=2 (F1M6Q2)	F1M6Q2 [2]	Crocc	1122
Ciliary rootlet coiled-coil, rootletin OS=Rattus norvegicus OX=12116 GN=Crocc PE=1 SV=2	F1M6Q2	Crocc	1288
Ciliary rootlet coiled-coil, rootletin OS=Rattus norvegicus OX=12116 GN=Crocc PE=1 SV=2	D4AD25	Crocc	1281
Cluster of Heat shock protein HSP 92-alpha OS=Rattus norvegicus OX=12116 GN=Hsp92aa1 PE=1 SV=3 (P82995)	P82995 [2]	Hsp92aa1	1263		activation of innate immune response, positive regulation of cardiac muscle contraction, positive regulation of cell size, positive regulation of cellular protein catabolic process, positive regulation of defense response to virus by host, positive regulation of interferon-beta production, positive regulation of lamellipodium assembly, positive regulation of nitric oxide biosynthetic process, pos…		axon extension, cardiac muscle cell apoptotic process, cellular response to heat, cellular response to virus, central nervous system neuron axonogenesis, chaperone-mediated autophagy, chaperone-mediated protein complex assembly, chaperone-mediated protein transport involved in chaperone-mediated autophagy, establishment of cell polarity, neuron migration, positive regulation of cell size, protein…	axon extension, central nervous system neuron axonogenesis, neuron migration	chaperone-mediated protein transport involved in chaperone-mediated autophagy, protein import into mitochondrial outer membrane	axon extension	activation of innate immune response	chaperone-mediated protein transport involved in chaperone-mediated autophagy, neuron migration, protein import into mitochondrial outer membrane	neuron migration	chaperone-mediated protein transport involved in chaperone-mediated autophagy, telomere maintenance via telomerase	cellular response to virus	axon extension, central nervous system neuron axonogenesis, neuron migration, skeletal muscle contraction				cellular response to heat, cellular response to virus, response to antibiotic, response to cocaine, response to cold, response to drug, response to estrogen, response to salt stress		cellular response to virus		cytosol, lysosomal lumen, lysosomal membrane, melanosome, mitochondrion, perinuclear region of cytoplasm					lysosomal lumen, lysosomal membrane, melanosome, mitochondrion, nucleus	apical plasma membrane, basolateral plasma membrane, brush border membrane, lysosomal membrane, ruffle membrane, sperm plasma membrane	mitochondrion	nucleus	lysosomal membrane	lysosomal lumen, lysosomal membrane, sperm mitochondrial sheath	apical plasma membrane, basolateral plasma membrane, brush border membrane, ruffle membrane, sperm plasma membrane				ATP binding, CTP binding, DNA polymerase binding, GTP binding, GTPase binding, Rho GDP-dissociation inhibitor binding, TPR domain binding, UTP binding, dATP binding, disordered domain specific binding, histone deacetylase binding, ion channel binding, mRNA binding, protein binding involved in protein folding, protein homodimerization activity, protein phosphatase binding, protein tyrosine kinase …	ATPase activity					nitric-oxide synthase regulator activity		ATP binding, ATPase activity, CTP binding, DNA polymerase binding, GTP binding, GTPase binding, Rho GDP-dissociation inhibitor binding, TPR domain binding, UTP binding, dATP binding, disordered domain specific binding, histone deacetylase binding, ion channel binding, mRNA binding, nitric-oxide synthase regulator activity, protein binding involved in protein folding, protein homodimerization acti…
Heat shock protein HSP 92-alpha OS=Rattus norvegicus OX=12116 GN=Hsp92aa1 PE=1 SV=3	P82995	Hsp92aa1	1263		activation of innate immune response, positive regulation of cardiac muscle contraction, positive regulation of cell size, positive regulation of cellular protein catabolic process, positive regulation of defense response to virus by host, positive regulation of interferon-beta production, positive regulation of lamellipodium assembly, positive regulation of nitric oxide biosynthetic process, pos…		axon extension, cardiac muscle cell apoptotic process, cellular response to heat, cellular response to virus, central nervous system neuron axonogenesis, chaperone-mediated autophagy, chaperone-mediated protein complex assembly, chaperone-mediated protein transport involved in chaperone-mediated autophagy, establishment of cell polarity, neuron migration, positive regulation of cell size, protein…	axon extension, central nervous system neuron axonogenesis, neuron migration	chaperone-mediated protein transport involved in chaperone-mediated autophagy, protein import into mitochondrial outer membrane	axon extension	activation of innate immune response	chaperone-mediated protein transport involved in chaperone-mediated autophagy, neuron migration, protein import into mitochondrial outer membrane	neuron migration	chaperone-mediated protein transport involved in chaperone-mediated autophagy, telomere maintenance via telomerase	cellular response to virus	axon extension, central nervous system neuron axonogenesis, neuron migration, skeletal muscle contraction				cellular response to heat, cellular response to virus, response to antibiotic, response to cocaine, response to cold, response to drug, response to estrogen, response to salt stress		cellular response to virus		cytosol, lysosomal lumen, lysosomal membrane, melanosome, mitochondrion, perinuclear region of cytoplasm					lysosomal lumen, lysosomal membrane, melanosome, mitochondrion, nucleus	apical plasma membrane, basolateral plasma membrane, brush border membrane, lysosomal membrane, ruffle membrane, sperm plasma membrane	mitochondrion	nucleus	lysosomal membrane	lysosomal lumen, lysosomal membrane, sperm mitochondrial sheath	apical plasma membrane, basolateral plasma membrane, brush border membrane, ruffle membrane, sperm plasma membrane				ATP binding, CTP binding, DNA polymerase binding, GTP binding, GTPase binding, Rho GDP-dissociation inhibitor binding, TPR domain binding, UTP binding, dATP binding, disordered domain specific binding, histone deacetylase binding, ion channel binding, mRNA binding, protein binding involved in protein folding, protein homodimerization activity, protein phosphatase binding, protein tyrosine kinase …	ATPase activity					nitric-oxide synthase regulator activity		ATP binding, ATPase activity, CTP binding, DNA polymerase binding, GTP binding, GTPase binding, Rho GDP-dissociation inhibitor binding, TPR domain binding, UTP binding, dATP binding, disordered domain specific binding, histone deacetylase binding, ion channel binding, mRNA binding, nitric-oxide synthase regulator activity, protein binding involved in protein folding, protein homodimerization acti…
Uncharacterized protein OS=Rattus norvegicus OX=12116 PE=4 SV=2	D3ZXC7		12
Triosephosphate isomerase OS=Rattus norvegicus OX=12116 GN=Tpi1 PE=1 SV=2	P48522	Tpi1	1253				glyceraldehyde-3-phosphate biosynthetic process, glycerol catabolic process, glycolytic process, methylglyoxal biosynthetic process	multicellular organism development						carbohydrate metabolic process, gluconeogenesis, glucose metabolic process, glyceraldehyde-3-phosphate biosynthetic process, glycerol catabolic process, glycolytic process, methylglyoxal biosynthetic process		multicellular organism development								cytosol					nucleus			nucleus							protein homodimerization activity, ubiquitin protein ligase binding	methylglyoxal synthase activity, triose-phosphate isomerase activity							methylglyoxal synthase activity, protein homodimerization activity, triose-phosphate isomerase activity, ubiquitin protein ligase binding
Cluster of Transketolase OS=Rattus norvegicus OX=12116 GN=Tkt PE=1 SV=1 (P52137)	P52137 [2]	Tkt	955		regulation of growth		glyceraldehyde-3-phosphate biosynthetic process, pentose-phosphate shunt, pentose-phosphate shunt, non-oxidative branch, ribose phosphate biosynthetic process							glyceraldehyde-3-phosphate biosynthetic process, pentose-phosphate shunt, pentose-phosphate shunt, non-oxidative branch, ribose phosphate biosynthetic process										endoplasmic reticulum membrane, peroxisome		endoplasmic reticulum membrane			endoplasmic reticulum membrane, intracellular membrane-bounded organelle, peroxisome	endoplasmic reticulum membrane				endoplasmic reticulum membrane					calcium ion binding, magnesium ion binding, monosaccharide binding, protein homodimerization activity, thiamine pyrophosphate binding	transketolase activity							calcium ion binding, magnesium ion binding, monosaccharide binding, protein homodimerization activity, thiamine pyrophosphate binding, transketolase activity
Transketolase OS=Rattus norvegicus OX=12116 GN=Tkt PE=1 SV=1	P52137	Tkt	952		regulation of growth		glyceraldehyde-3-phosphate biosynthetic process, pentose-phosphate shunt, pentose-phosphate shunt, non-oxidative branch, ribose phosphate biosynthetic process							glyceraldehyde-3-phosphate biosynthetic process, pentose-phosphate shunt, pentose-phosphate shunt, non-oxidative branch, ribose phosphate biosynthetic process										endoplasmic reticulum membrane, peroxisome		endoplasmic reticulum membrane			endoplasmic reticulum membrane, intracellular membrane-bounded organelle, peroxisome	endoplasmic reticulum membrane				endoplasmic reticulum membrane					calcium ion binding, magnesium ion binding, monosaccharide binding, protein homodimerization activity, thiamine pyrophosphate binding	transketolase activity							calcium ion binding, magnesium ion binding, monosaccharide binding, protein homodimerization activity, thiamine pyrophosphate binding, transketolase activity
Transketolase OS=Rattus norvegicus OX=12116 GN=Tkt PE=1 SV=1	G3V826	Tkt	943
Cluster of Heat shock cognate 71 kDa protein OS=Rattus norvegicus OX=12116 GN=Hspa8 PE=1 SV=1 (P63218)	P63218 [4]	Hspa8	993		negative regulation of cardiac muscle cell apoptotic process, negative regulation of hydrogen peroxide-induced cell death, negative regulation of inclusion body assembly, negative regulation of supramolecular fiber organization, negative regulation of transcription, DNA-templated, positive regulation by host of viral genome replication, positive regulation of G2/M transition of mitotic cell cycle…		ATP metabolic process, G1/S transition of mitotic cell cycle, RNA splicing, cellular response to cadmium ion, cellular response to heat, cellular response to unfolded protein, chaperone mediated protein folding requiring cofactor, chaperone-mediated autophagy, chaperone-mediated autophagy translocation complex disassembly, chaperone-mediated protein folding, chaperone-mediated protein transport i…	aging, cerebellum development, forebrain development, kidney development, multicellular organism development, skeletal muscle tissue development, spermatid development	chaperone-mediated protein transport involved in chaperone-mediated autophagy, protein import into nucleus, protein targeting to lysosome involved in chaperone-mediated autophagy, protein transmembrane import into intracellular organelle, slow axonal transport, synaptic vesicle uncoating			chaperone-mediated protein transport involved in chaperone-mediated autophagy, protein import into nucleus, protein targeting to lysosome involved in chaperone-mediated autophagy, protein transmembrane import into intracellular organelle, slow axonal transport, synaptic vesicle uncoating		ATP metabolic process, RNA splicing, chaperone-mediated protein transport involved in chaperone-mediated autophagy, late endosomal microautophagy, mRNA processing, protein autophosphorylation, protein targeting to lysosome involved in chaperone-mediated autophagy	modulation by host of viral process, positive regulation by host of viral genome replication, spermatid development, spermatogenesis	cerebellum development, estrous cycle, forebrain development, kidney development, sensory perception of smell, skeletal muscle tissue development, spermatid development, spermatogenesis		estrous cycle, male meiosis, male meiosis I, spermatid development, spermatogenesis	estrous cycle, male meiosis, male meiosis I, spermatid development, spermatogenesis	cellular response to cadmium ion, cellular response to heat, cellular response to unfolded protein, response to activity, response to cold, response to drug, response to estradiol, response to ethanol, response to heat, response to nickel cation, response to odorant, response to progesterone, response to starvation	estrous cycle			autophagosome, late endosome, lysosomal lumen, lysosomal matrix, lysosomal membrane, lysosome, melanosome, perinuclear region of cytoplasm, postsynaptic cytosol, presynaptic cytosol, synaptic vesicle	intermediate filament, meiotic spindle, microtubule		late endosome	extracellular exosome	autophagosome, intermediate filament, late endosome, lysosomal lumen, lysosomal matrix, lysosomal membrane, lysosome, male germ cell nucleus, meiotic spindle, melanosome, microtubule, nucleolus, nucleus, spliceosomal complex, synaptic vesicle, synaptonemal complex	CatSper complex, lysosomal membrane, membrane raft, plasma membrane, postsynaptic specialization membrane		male germ cell nucleus, nucleolus, spliceosomal complex, synaptonemal complex	lysosomal membrane	intermediate filament, lysosomal lumen, lysosomal matrix, lysosomal membrane, meiotic spindle, microtubule, nucleolus, postsynaptic specialization membrane, spliceosomal complex, synaptonemal complex	CatSper complex, plasma membrane, postsynaptic specialization membrane				A1 adenosine receptor binding, ADP binding, ATP binding, C3HC4-type RING finger domain binding, G-protein coupled receptor binding, RNA binding, chaperone binding, disordered domain specific binding, glycolipid binding, heat shock protein binding, misfolded protein binding, peptide binding, phosphatidylserine binding, prostaglandin binding, protein binding involved in protein folding, protein bin…	clathrin-uncoating ATPase activity							A1 adenosine receptor binding, ADP binding, ATP binding, C3HC4-type RING finger domain binding, RNA binding, chaperone binding, clathrin-uncoating ATPase activity, disordered domain specific binding, enzyme binding, glycolipid binding, heat shock protein binding, misfolded protein binding, peptide binding, phosphatidylserine binding, prostaglandin binding, protein binding involved in protein fold…
Heat shock cognate 71 kDa protein OS=Rattus norvegicus OX=12116 GN=Hspa8 PE=1 SV=1	P63218	Hspa8	992		negative regulation of cardiac muscle cell apoptotic process, negative regulation of hydrogen peroxide-induced cell death, negative regulation of supramolecular fiber organization, negative regulation of transcription, DNA-templated, positive regulation by host of viral genome replication, positive regulation of T cell mediated cytotoxicity, positive regulation of catalytic activity, positive reg…		ATP metabolic process, G1/S transition of mitotic cell cycle, RNA splicing, cellular response to cadmium ion, cellular response to heat, cellular response to unfolded protein, chaperone mediated protein folding requiring cofactor, chaperone-mediated autophagy, chaperone-mediated autophagy translocation complex disassembly, chaperone-mediated protein folding, chaperone-mediated protein transport i…	aging, cerebellum development, forebrain development, kidney development, skeletal muscle tissue development	chaperone-mediated protein transport involved in chaperone-mediated autophagy, protein import into nucleus, protein targeting to lysosome involved in chaperone-mediated autophagy, protein transmembrane import into intracellular organelle, slow axonal transport, synaptic vesicle uncoating			chaperone-mediated protein transport involved in chaperone-mediated autophagy, protein import into nucleus, protein targeting to lysosome involved in chaperone-mediated autophagy, protein transmembrane import into intracellular organelle, slow axonal transport, synaptic vesicle uncoating		ATP metabolic process, RNA splicing, chaperone-mediated protein transport involved in chaperone-mediated autophagy, late endosomal microautophagy, mRNA processing, protein autophosphorylation, protein targeting to lysosome involved in chaperone-mediated autophagy	positive regulation by host of viral genome replication	cerebellum development, estrous cycle, forebrain development, kidney development, sensory perception of smell, skeletal muscle tissue development		estrous cycle	estrous cycle	cellular response to cadmium ion, cellular response to heat, cellular response to unfolded protein, response to activity, response to drug, response to estradiol, response to ethanol, response to heat, response to nickel cation, response to odorant, response to progesterone, response to starvation	estrous cycle			autophagosome, late endosome, lysosomal lumen, lysosomal matrix, lysosomal membrane, lysosome, melanosome, perinuclear region of cytoplasm, postsynaptic cytosol, presynaptic cytosol, synaptic vesicle	intermediate filament, microtubule		late endosome	extracellular exosome	autophagosome, intermediate filament, late endosome, lysosomal lumen, lysosomal matrix, lysosomal membrane, lysosome, melanosome, microtubule, nucleolus, nucleus, spliceosomal complex, synaptic vesicle	lysosomal membrane, membrane raft, plasma membrane, postsynaptic specialization membrane		nucleolus, nucleus, spliceosomal complex	lysosomal membrane	intermediate filament, lysosomal lumen, lysosomal matrix, lysosomal membrane, microtubule, nucleolus, postsynaptic specialization membrane, spliceosomal complex	postsynaptic specialization membrane				A1 adenosine receptor binding, ADP binding, ATP binding, C3HC4-type RING finger domain binding, RNA binding, chaperone binding, enzyme binding, heat shock protein binding, misfolded protein binding, peptide binding, phosphatidylserine binding, prostaglandin binding, protein binding involved in protein folding, protein binding, bridging, transcription factor binding, ubiquitin protein ligase bindi…	clathrin-uncoating ATPase activity							A1 adenosine receptor binding, ADP binding, ATP binding, ATPase activity, C3HC4-type RING finger domain binding, RNA binding, chaperone binding, clathrin-uncoating ATPase activity, enzyme binding, heat shock protein binding, misfolded protein binding, peptide binding, phosphatidylserine binding, prostaglandin binding, protein binding involved in protein folding, protein binding, bridging, transcr…
Uncharacterized protein OS=Rattus norvegicus OX=12116 PE=3 SV=2	M2R8M9		2
Uncharacterized protein OS=Rattus norvegicus OX=12116 PE=3 SV=1	A2A2G2JVI3		576
Heat shock-related 72 kDa protein 2 OS=Rattus norvegicus OX=12116 GN=Hspa2 PE=1 SV=2	P14659	Hspa2	375		negative regulation of inclusion body assembly, positive regulation of G2/M transition of mitotic cell cycle, positive regulation of calcium-transporting ATPase activity, positive regulation of protein phosphorylation		cellular response to unfolded protein, chaperone mediated protein folding requiring cofactor, male meiosis, male meiosis I, protein refolding, spermatid development, synaptonemal complex disassembly	multicellular organism development, spermatid development	vesicle-mediated transport			vesicle-mediated transport			spermatid development, spermatogenesis	multicellular organism development, spermatid development, spermatogenesis		male meiosis, male meiosis I, spermatid development, spermatogenesis	male meiosis, male meiosis I, spermatid development, spermatogenesis	cellular response to unfolded protein, response to cold, response to heat				cytosol	meiotic spindle				male germ cell nucleus, meiotic spindle, nucleus, synaptonemal complex	CatSper complex, plasma membrane		male germ cell nucleus, nucleus, synaptonemal complex		meiotic spindle, synaptonemal complex	CatSper complex				ATP binding, chaperone binding, disordered domain specific binding, enzyme binding, glycolipid binding, heat shock protein binding, misfolded protein binding, protein binding involved in protein folding, tau protein binding, unfolded protein binding	ATPase activity							ATP binding, ATPase activity, chaperone binding, disordered domain specific binding, enzyme binding, glycolipid binding, heat shock protein binding, misfolded protein binding, protein binding involved in protein folding, tau protein binding, unfolded protein binding
Cluster of Fructose-bisphosphate aldolase C OS=Rattus norvegicus OX=12116 GN=Aldoc PE=1 SV=3 (P29117)	P29117 [4]	Aldoc	932				apoptotic process, epithelial cell differentiation, fructose 1,6-bisphosphate metabolic process, glycolytic process	aging, animal organ regeneration, epithelial cell differentiation						fructose 1,6-bisphosphate metabolic process, glycolytic process		animal organ regeneration				response to hypoxia, response to organic cyclic compound, response to organonitrogen compound				postsynaptic cytosol															cytoskeletal protein binding, identical protein binding, macromolecular complex binding	fructose-bisphosphate aldolase activity							cytoskeletal protein binding, fructose-bisphosphate aldolase activity, identical protein binding, macromolecular complex binding
Fructose-bisphosphate aldolase C OS=Rattus norvegicus OX=12116 GN=Aldoc PE=1 SV=3	P29117 (+1)	Aldoc	929				apoptotic process, epithelial cell differentiation, fructose 1,6-bisphosphate metabolic process, glycolytic process	aging, animal organ regeneration, epithelial cell differentiation						fructose 1,6-bisphosphate metabolic process, glycolytic process		animal organ regeneration				response to hypoxia, response to organic cyclic compound, response to organonitrogen compound				postsynaptic cytosol															cytoskeletal protein binding, identical protein binding, macromolecular complex binding	fructose-bisphosphate aldolase activity							cytoskeletal protein binding, fructose-bisphosphate aldolase activity, identical protein binding, macromolecular complex binding
Fructose-bisphosphate aldolase C OS=Rattus norvegicus OX=12116 GN=Aldoc PE=1 SV=1	A2A2G2QC57	Aldoc	294
Phosphatidylinositol 3-kinase, catalytic, beta polypeptide OS=Rattus norvegicus OX=12116 GN=Pik3cb PE=1 SV=1	G3V839-DECOY		2
Cluster of L-lactate dehydrogenase A chain OS=Rattus norvegicus OX=12116 GN=Ldha PE=1 SV=1 (P24642)	P24642 [3]	Ldha	878		positive regulation of apoptotic process		ATP biosynthetic process, cellular response to extracellular stimulus, flagellated sperm motility, glucose catabolic process to lactate via pyruvate, lactate biosynthetic process from pyruvate, lactate metabolic process, lactate oxidation, pyruvate metabolic process	post-embryonic animal organ development				flagellated sperm motility	flagellated sperm motility	ATP biosynthetic process, carbohydrate metabolic process, glucose catabolic process to lactate via pyruvate, lactate biosynthetic process from pyruvate, lactate metabolic process, lactate oxidation, pyruvate metabolic process		post-embryonic animal organ development				cellular response to extracellular stimulus, response to cAMP, response to drug, response to estrogen, response to glucose, response to hydrogen peroxide, response to hypoxia, response to nutrient, response to organic cyclic compound				cytosol										sperm fibrous sheath					NAD binding, identical protein binding, kinase binding	L-lactate dehydrogenase activity							L-lactate dehydrogenase activity, NAD binding, identical protein binding, kinase binding
L-lactate dehydrogenase A chain OS=Rattus norvegicus OX=12116 GN=Ldha PE=1 SV=1	P24642	Ldha	878		positive regulation of apoptotic process		NAD metabolic process, cellular response to extracellular stimulus, glucose catabolic process to lactate via pyruvate, lactate metabolic process	post-embryonic animal organ development						glucose catabolic process to lactate via pyruvate, lactate metabolic process		post-embryonic animal organ development				cellular response to extracellular stimulus, response to cAMP, response to drug, response to estrogen, response to glucose, response to hydrogen peroxide, response to hypoxia, response to nutrient, response to organic cyclic compound				cytosol										sperm fibrous sheath					NAD binding, identical protein binding, kinase binding	L-lactate dehydrogenase activity							L-lactate dehydrogenase activity, NAD binding, identical protein binding, kinase binding
L-lactate dehydrogenase C chain OS=Rattus norvegicus OX=12116 GN=Ldhc PE=1 SV=3	P19629	Ldhc	8				ATP biosynthetic process, flagellated sperm motility, lactate biosynthetic process from pyruvate, lactate oxidation, pyruvate metabolic process					flagellated sperm motility	flagellated sperm motility	ATP biosynthetic process, carbohydrate metabolic process, lactate biosynthetic process from pyruvate, lactate oxidation, pyruvate metabolic process										cytoplasm																L-lactate dehydrogenase activity							L-lactate dehydrogenase activity
L-lactate dehydrogenase C chain OS=Rattus norvegicus OX=12116 GN=Ldhc PE=1 SV=1	H9N9H4	Ldhc	2
Dihydropyrimidinase-related protein 2 OS=Rattus norvegicus OX=12116 GN=Dpysl2 PE=1 SV=1	P47942	Dpysl2	861		positive regulation of glutamate secretion, regulation of axon extension, regulation of neuron differentiation, regulation of neuron projection development		axon guidance, cytoskeleton organization, regulation of axon extension, regulation of neuron differentiation, regulation of neuron projection development	axon guidance, brain development, olfactory bulb development, regulation of axon extension, regulation of neuron projection development, spinal cord development	endocytosis, synaptic vesicle transport			endocytosis, synaptic vesicle transport	axon guidance			axon guidance, olfactory bulb development, regulation of axon extension, regulation of neuron projection development, spinal cord development				axon guidance, response to amphetamine, response to cocaine, response to drug				cytosol	cytoskeleton				cytoskeleton	plasma membrane					plasma membrane				identical protein binding, microtubule binding, protein kinase binding	hydrolase activity, acting on carbon-nitrogen (but not peptide) bonds							hydrolase activity, acting on carbon-nitrogen (but not peptide) bonds, identical protein binding, microtubule binding, protein kinase binding
Cluster of Globin a4 OS=Rattus norvegicus OX=12116 GN=Hbb PE=1 SV=1 (A2A2G2JSW3)	A2A2G2JSW3 [4]	Hbb	857				cellular oxidant detoxification, hydrogen peroxide catabolic process							hydrogen peroxide catabolic process						cellular oxidant detoxification				hemoglobin complex															heme binding, hemoglobin alpha binding, metal ion binding, organic acid binding, oxygen binding								heme binding, hemoglobin alpha binding, metal ion binding, organic acid binding, oxygen binding, oxygen transporter activity
Globin a4 OS=Rattus norvegicus OX=12116 GN=Hbb PE=1 SV=1	A2A2G2JSW3	Hbb	696
Hemoglobin subunit beta-2 OS=Rattus norvegicus OX=12116 PE=1 SV=2	P11517		489				cellular oxidant detoxification, hydrogen peroxide catabolic process							hydrogen peroxide catabolic process						cellular oxidant detoxification				hemoglobin complex															heme binding, hemoglobin alpha binding, metal ion binding, organic acid binding, oxygen binding								heme binding, hemoglobin alpha binding, metal ion binding, organic acid binding, oxygen binding, oxygen transporter activity
Globin a1 OS=Rattus norvegicus OX=12116 GN=LOC123694855 PE=1 SV=1	Q62669	LOC123694855	142
Epsilon 1 globin OS=Rattus norvegicus OX=12116 GN=Hbe1 PE=1 SV=1	O88752	Hbe1	1
Cluster of Phosducin OS=Rattus norvegicus OX=12116 GN=Pdc PE=1 SV=1 (P22942)	P22942 [2]	Pdc	742		regulation of G-protein coupled receptor protein signaling pathway											visual perception				response to stimulus				cytosol					nucleus			nucleus		photoreceptor outer segment
Phosducin OS=Rattus norvegicus OX=12116 GN=Pdc PE=1 SV=1	P22942	Pdc	742		regulation of G-protein coupled receptor protein signaling pathway											visual perception				response to stimulus				cytosol					nucleus			nucleus		photoreceptor outer segment
Phosducin-like protein OS=Rattus norvegicus OX=12116 GN=Pdcl PE=1 SV=1	Q63737	Pdcl	2
Glucose-6-phosphate isomerase OS=Rattus norvegicus OX=12116 GN=Gpi PE=1 SV=1	Q6P6V2	Gpi	791		erythrocyte homeostasis, glucose homeostasis, negative regulation of cysteine-type endopeptidase activity involved in apoptotic process, negative regulation of neuron apoptotic process, positive regulation of endothelial cell migration, positive regulation of immunoglobulin production		glucose 6-phosphate metabolic process, glycolytic process	in utero embryonic development, mesoderm formation			erythrocyte homeostasis			carbohydrate metabolic process, gluconeogenesis, glucose 6-phosphate metabolic process, glycolytic process		in utero embryonic development, learning or memory, mesoderm formation				response to cadmium ion, response to estradiol, response to immobilization stress, response to morphine, response to muscle stretch, response to progesterone, response to testosterone				cytosol				extracellular space		ciliary membrane, plasma membrane			ciliary membrane	ciliary membrane	ciliary membrane, plasma membrane				cytokine activity, growth factor activity, monosaccharide binding, ubiquitin protein ligase binding	glucose-6-phosphate isomerase activity							cytokine activity, glucose-6-phosphate isomerase activity, growth factor activity, monosaccharide binding, ubiquitin protein ligase binding
Cluster of Phosphoglycerate mutase 1 OS=Rattus norvegicus OX=12116 GN=Pgam1 PE=1 SV=4 (P25113)	P25113 [2]	Pgam1	772		regulation of glycolytic process, regulation of pentose-phosphate shunt		glycolytic process							glycolytic process, respiratory burst										cytosol					nucleus			nucleus							protein kinase binding	bisphosphoglycerate mutase activity, hydrolase activity, phosphoglycerate mutase activity							bisphosphoglycerate mutase activity, hydrolase activity, phosphoglycerate mutase activity, protein kinase binding
Phosphoglycerate mutase 1 OS=Rattus norvegicus OX=12116 GN=Pgam1 PE=1 SV=4	P25113	Pgam1	772		regulation of glycolytic process, regulation of pentose-phosphate shunt		glycolytic process							glycolytic process, respiratory burst										cytosol					nucleus			nucleus							protein kinase binding	bisphosphoglycerate mutase activity, hydrolase activity, phosphoglycerate mutase activity							bisphosphoglycerate mutase activity, hydrolase activity, phosphoglycerate mutase activity, protein kinase binding
Uncharacterized protein OS=Rattus norvegicus OX=12116 PE=1 SV=1	F1M1Y1		2
Aspartate aminotransferase, cytoplasmic OS=Rattus norvegicus OX=12116 GN=Got1 PE=1 SV=3	P13221	Got1	732		Notch signaling pathway, fatty acid homeostasis, negative regulation of collagen biosynthetic process, negative regulation of cytosolic calcium ion concentration, negative regulation of mitochondrial depolarization, positive regulation of transforming growth factor beta receptor signaling pathway		2-oxoglutarate metabolic process, Notch signaling pathway, aspartate biosynthetic process, aspartate catabolic process, cellular response to insulin stimulus, cellular response to mechanical stimulus, glutamate catabolic process to 2-oxoglutarate, glutamate catabolic process to aspartate, glutamate metabolic process, glycerol biosynthetic process, negative regulation of cytosolic calcium ion conc…	transdifferentiation						aspartate biosynthetic process, aspartate catabolic process, aspartate metabolic process, glutamate catabolic process to 2-oxoglutarate, glutamate catabolic process to aspartate, glutamate metabolic process, glycerol biosynthetic process, oxaloacetate metabolic process						Notch signaling pathway, cellular response to insulin stimulus, cellular response to mechanical stimulus, response to cadmium ion, response to carbohydrate, response to glucocorticoid, response to immobilization stress, response to transition metal nanoparticle				cytosol, lysosome					lysosome, nucleoplasm			nucleoplasm		nucleoplasm					carboxylic acid binding, pyridoxal phosphate binding	L-aspartate:2-oxoglutarate aminotransferase activity, L-cysteine:2-oxoglutarate aminotransferase activity, phosphatidylserine decarboxylase activity							L-aspartate:2-oxoglutarate aminotransferase activity, L-cysteine:2-oxoglutarate aminotransferase activity, carboxylic acid binding, phosphatidylserine decarboxylase activity, pyridoxal phosphate binding
Rab GDP dissociation inhibitor alpha OS=Rattus norvegicus OX=12116 GN=Gdi1 PE=1 SV=1	P52398	Gdi1	791		Rab protein signal transduction, negative regulation of axonogenesis, negative regulation of protein targeting to membrane, positive regulation of GTPase activity, positive regulation of axon extension		Rab protein signal transduction, negative regulation of axonogenesis, positive regulation of axon extension	negative regulation of axonogenesis, positive regulation of axon extension	protein transport, vesicle-mediated transport			protein transport, vesicle-mediated transport				negative regulation of axonogenesis, positive regulation of axon extension				Rab protein signal transduction, response to calcium ion			Golgi apparatus	Golgi apparatus					Golgi apparatus										small GTPase binding						GTPase activator activity, Rab GDP-dissociation inhibitor activity		GTPase activator activity, Rab GDP-dissociation inhibitor activity, small GTPase binding
Vesicle-fusing ATPase OS=Rattus norvegicus OX=12116 GN=Nsf PE=1 SV=1	A2A2G2K6U1 (+1)	Nsf	658
Cluster of Hemoglobin subunit alpha-1/2 OS=Rattus norvegicus OX=12116 GN=Hba1 PE=1 SV=3 (P21946)	P21946 [4]	Hba1	626		erythrocyte development, negative regulation of blood pressure, regulation of sensory perception of pain		cellular oxidant detoxification, erythrocyte development, hydrogen peroxide catabolic process	erythrocyte development, in utero embryonic development			erythrocyte development			hydrogen peroxide catabolic process	response to bacterium	erythrocyte development, in utero embryonic development, negative regulation of blood pressure				cellular oxidant detoxification, response to bacterium, response to stilbenoid				hemoglobin complex															beta-amyloid binding, heme binding, iron ion binding, organic acid binding, oxygen binding								beta-amyloid binding, heme binding, iron ion binding, organic acid binding, oxygen binding, oxygen transporter activity
Hemoglobin subunit alpha-1/2 OS=Rattus norvegicus OX=12116 GN=Hba1 PE=1 SV=3	P21946	Hba1	541		erythrocyte development, negative regulation of blood pressure, regulation of sensory perception of pain		cellular oxidant detoxification, erythrocyte development, hydrogen peroxide catabolic process	erythrocyte development, in utero embryonic development			erythrocyte development			hydrogen peroxide catabolic process	response to bacterium	erythrocyte development, in utero embryonic development, negative regulation of blood pressure				cellular oxidant detoxification, response to bacterium, response to stilbenoid				hemoglobin complex															beta-amyloid binding, heme binding, iron ion binding, organic acid binding, oxygen binding								beta-amyloid binding, heme binding, iron ion binding, organic acid binding, oxygen binding, oxygen transporter activity
Globin c2 OS=Rattus norvegicus OX=12116 GN=Hba-a2 PE=1 SV=1	A2A2G2JSV6	Hba-a2	488
Alpha globin OS=Rattus norvegicus OX=12116 GN=Hba-a3 PE=1 SV=2	Q63912	Hba-a3	129
Globin e1 OS=Rattus norvegicus OX=12116 GN=Hbz PE=3 SV=1	G3V8R3	Hbz	2
Heat shock protein HSP 92-beta OS=Rattus norvegicus OX=12116 GN=Hsp92ab1 PE=1 SV=4	P34258	Hsp92ab1	633	virion attachment to host cell	negative regulation of apoptotic process, negative regulation of cell cycle arrest, negative regulation of complement-dependent cytotoxicity, negative regulation of neuron apoptotic process, negative regulation of proteasomal protein catabolic process, negative regulation of proteasomal ubiquitin-dependent protein catabolic process, negative regulation of protein metabolic process, negative regul…		axon extension, cellular response to heat, cellular response to interleukin-4, cellular response to organic cyclic compound, central nervous system neuron axonogenesis, chaperone-mediated autophagy, chaperone-mediated protein complex assembly, chaperone-mediated protein transport involved in chaperone-mediated autophagy, establishment of cell polarity, positive regulation of cell size, protein fo…	axon extension, central nervous system neuron axonogenesis, placenta development	chaperone-mediated protein transport involved in chaperone-mediated autophagy	axon extension		chaperone-mediated protein transport involved in chaperone-mediated autophagy		chaperone-mediated protein transport involved in chaperone-mediated autophagy, telomere maintenance via telomerase	virion attachment to host cell	axon extension, central nervous system neuron axonogenesis, placenta development		placenta development	placenta development	cellular response to heat, cellular response to interleukin-4, cellular response to organic cyclic compound, response to cocaine, response to drug, response to salt stress, response to unfolded protein		virion attachment to host cell		HSP92-CDC37 chaperone complex, cytosol, lysosomal lumen, lysosomal membrane, melanosome, ooplasm, perinuclear region of cytoplasm				extracellular region	COP9 signalosome, lysosomal lumen, lysosomal membrane, melanosome, nucleus	apical plasma membrane, basolateral plasma membrane, brush border membrane, lysosomal membrane, plasma membrane, sperm head plasma membrane		COP9 signalosome, nucleus	lysosomal membrane	COP9 signalosome, lysosomal lumen, lysosomal membrane	apical plasma membrane, basolateral plasma membrane, brush border membrane, sperm head plasma membrane				ATP binding, ATP-dependent protein binding, CTP binding, DNA polymerase binding, GTP binding, UTP binding, dATP binding, disordered domain specific binding, double-stranded RNA binding, heat shock protein binding, histone deacetylase binding, histone methyltransferase binding, identical protein binding, ion channel binding, peptide binding, protein binding involved in protein folding, protein dim…	ATPase activity					protein kinase regulator activity		ATP binding, ATP-dependent protein binding, ATPase activity, CTP binding, DNA polymerase binding, GTP binding, UTP binding, dATP binding, disordered domain specific binding, double-stranded RNA binding, heat shock protein binding, histone deacetylase binding, histone methyltransferase binding, ion channel binding, peptide binding, protein binding involved in protein folding, protein dimerization …
Cluster of Peptidyl-prolyl cis-trans isomerase A OS=Rattus norvegicus OX=12116 GN=Ppia PE=1 SV=2 (P12111)	P12111 [2]	Ppia	691	platelet aggregation	activation of MAPK activity, activation of protein kinase B activity, negative regulation of oxidative stress-induced intrinsic apoptotic signaling pathway, negative regulation of phosphoprotein phosphatase activity, negative regulation of protein kinase activity, negative regulation of stress-activated MAPK cascade, negative regulation of viral life cycle, platelet activation, platelet aggregati…		apoptotic process, cell adhesion molecule production, cellular response to oxidative stress, endothelial cell activation, leukocyte chemotaxis, lipid particle organization, neuron differentiation, neutrophil chemotaxis, platelet activation, platelet aggregation, protein folding, protein peptidyl-prolyl isomerization	neuron differentiation			neutrophil chemotaxis	neutrophil chemotaxis	neutrophil chemotaxis	protein peptidyl-prolyl isomerization		neuron differentiation, platelet activation, platelet aggregation				cellular response to oxidative stress, leukocyte chemotaxis, neutrophil chemotaxis, platelet aggregation				cytosol				extracellular region	nucleus			nucleus							cyclosporin A binding, heparan sulfate binding, integrin binding	peptidyl-prolyl cis-trans isomerase activity							cyclosporin A binding, heparan sulfate binding, integrin binding, peptidyl-prolyl cis-trans isomerase activity
Peptidyl-prolyl cis-trans isomerase A OS=Rattus norvegicus OX=12116 GN=Ppia PE=1 SV=2	P12111	Ppia	692	platelet aggregation	activation of MAPK activity, activation of protein kinase B activity, negative regulation of oxidative stress-induced intrinsic apoptotic signaling pathway, negative regulation of phosphoprotein phosphatase activity, negative regulation of protein kinase activity, negative regulation of stress-activated MAPK cascade, negative regulation of viral life cycle, platelet activation, platelet aggregati…		apoptotic process, cell adhesion molecule production, cellular response to oxidative stress, endothelial cell activation, leukocyte chemotaxis, lipid particle organization, neuron differentiation, neutrophil chemotaxis, platelet activation, platelet aggregation, protein folding, protein peptidyl-prolyl isomerization	neuron differentiation			neutrophil chemotaxis	neutrophil chemotaxis	neutrophil chemotaxis	protein peptidyl-prolyl isomerization		neuron differentiation, platelet activation, platelet aggregation				cellular response to oxidative stress, leukocyte chemotaxis, neutrophil chemotaxis, platelet aggregation				cytosol				extracellular region	nucleus			nucleus							cyclosporin A binding, heparan sulfate binding, integrin binding	peptidyl-prolyl cis-trans isomerase activity							cyclosporin A binding, heparan sulfate binding, integrin binding, peptidyl-prolyl cis-trans isomerase activity
Peptidyl-prolyl cis-trans isomerase OS=Rattus norvegicus OX=12116 GN=Ppial4g PE=1 SV=2	M2RCZ9	Ppial4g	13
Carbonic anhydrase 2 OS=Rattus norvegicus OX=12116 GN=Ca2 PE=1 SV=2	P27139	Ca2	646		angiotensin-activated signaling pathway, positive regulation of bone resorption, positive regulation of cellular pH reduction, positive regulation of dipeptide transmembrane transport, positive regulation of osteoclast differentiation, positive regulation of synaptic transmission, GABAergic, regulation of bone resorption, regulation of cellular pH, regulation of chloride transport, regulation of …		angiotensin-activated signaling pathway, cellular response to fluid shear stress, one-carbon metabolic process, osteoclast differentiation, positive regulation of cellular pH reduction, regulation of cellular pH, regulation of intracellular pH	kidney development, morphogenesis of an epithelium, odontogenesis of dentin-containing tooth, osteoclast differentiation	carbon dioxide transport, secretion		osteoclast differentiation	carbon dioxide transport, secretion		one-carbon metabolic process		kidney development, odontogenesis of dentin-containing tooth, osteoclast differentiation				angiotensin-activated signaling pathway, cellular response to fluid shear stress, response to estrogen, response to organic substance, response to pH, response to steroid hormone, response to zinc ion				cytosol				extracellular space		basolateral plasma membrane, plasma membrane					basolateral plasma membrane				zinc ion binding	arylesterase activity, carbonate dehydratase activity, hydro-lyase activity							arylesterase activity, carbonate dehydratase activity, zinc ion binding
Cluster of Heterogeneous nuclear ribonucleoproteins A2/B1 OS=Rattus norvegicus OX=12116 GN=Hnrnpa2b1 PE=1 SV=3 (F1LM82)	F1LM82 [3]	Hnrnpa2b1	598		negative regulation of mRNA splicing, via spliceosome, negative regulation of transcription from RNA polymerase II promoter, positive regulation of telomerase RNA reverse transcriptase activity, positive regulation of telomere maintenance via telomere lengthening, primary miRNA processing, telomere capping		G-quadruplex DNA unwinding, mRNA processing, mRNA splicing, via spliceosome, oligodendrocyte differentiation, primary miRNA processing, telomere capping	lung development, male gonad development, oligodendrocyte differentiation	mRNA export from nucleus, miRNA transport			mRNA export from nucleus, miRNA transport		mRNA export from nucleus, mRNA processing, mRNA splicing, via spliceosome, primary miRNA processing, telomere capping		lung development, male gonad development, oligodendrocyte differentiation		male gonad development	male gonad development	primary miRNA processing, response to mineralocorticoid				neuronal ribonucleoprotein granule, postsynaptic cytosol				extracellular exosome	Cajal body, catalytic step 2 spliceosome, chromatin, chromosome, telomeric region, neuronal ribonucleoprotein granule, nuclear matrix, nucleus			Cajal body, catalytic step 2 spliceosome, nuclear matrix		Cajal body, catalytic step 2 spliceosome, chromatin, chromosome, telomeric region, nuclear matrix					DNA polymerase binding, G-rich strand telomeric DNA binding, N6-methyladenosine-containing RNA binding, RNA binding, mRNA 3'-UTR binding, mRNA CDS binding, miRNA binding, pre-mRNA intronic binding, regulatory region RNA binding, single-stranded telomeric DNA binding								DNA polymerase binding, G-rich strand telomeric DNA binding, N6-methyladenosine-containing RNA binding, RNA binding, mRNA 3'-UTR binding, mRNA CDS binding, miRNA binding, pre-mRNA intronic binding, regulatory region RNA binding, single-stranded telomeric DNA binding
Heterogeneous nuclear ribonucleoproteins A2/B1 OS=Rattus norvegicus OX=12116 GN=Hnrnpa2b1 PE=1 SV=3	F1LM82	Hnrnpa2b1	585
Heterogeneous nuclear ribonucleoproteins A2/B1 OS=Rattus norvegicus OX=12116 GN=Hnrnpa2b1 PE=1 SV=1	A7VJC2	Hnrnpa2b1	492		negative regulation of mRNA splicing, via spliceosome, negative regulation of transcription from RNA polymerase II promoter, positive regulation of telomerase RNA reverse transcriptase activity, positive regulation of telomere maintenance via telomere lengthening, primary miRNA processing, telomere capping		G-quadruplex DNA unwinding, mRNA processing, mRNA splicing, via spliceosome, oligodendrocyte differentiation, primary miRNA processing, telomere capping	lung development, male gonad development, oligodendrocyte differentiation	mRNA export from nucleus, miRNA transport			mRNA export from nucleus, miRNA transport		mRNA export from nucleus, mRNA processing, mRNA splicing, via spliceosome, primary miRNA processing, telomere capping		lung development, male gonad development, oligodendrocyte differentiation		male gonad development	male gonad development	primary miRNA processing, response to mineralocorticoid				neuronal ribonucleoprotein granule, postsynaptic cytosol				extracellular exosome	Cajal body, catalytic step 2 spliceosome, chromatin, chromosome, telomeric region, neuronal ribonucleoprotein granule, nuclear matrix, nucleus			Cajal body, catalytic step 2 spliceosome, nuclear matrix		Cajal body, catalytic step 2 spliceosome, chromatin, chromosome, telomeric region, nuclear matrix					DNA polymerase binding, G-rich strand telomeric DNA binding, N6-methyladenosine-containing RNA binding, RNA binding, mRNA 3'-UTR binding, mRNA CDS binding, miRNA binding, pre-mRNA intronic binding, regulatory region RNA binding, single-stranded telomeric DNA binding								DNA polymerase binding, G-rich strand telomeric DNA binding, N6-methyladenosine-containing RNA binding, RNA binding, mRNA 3'-UTR binding, mRNA CDS binding, miRNA binding, pre-mRNA intronic binding, regulatory region RNA binding, single-stranded telomeric DNA binding
Isoform A2 of Heterogeneous nuclear ribonucleoproteins A2/B1 OS=Rattus norvegicus OX=12116 GN=Hnrnpa2b1	A7VJC2-2	Hnrnpa2b1	494
Cluster of Phosphodiesterase OS=Rattus norvegicus OX=12116 GN=Pde6a PE=3 SV=1 (D3Z8C9)	D3Z8C9 [3]	Pde6a	636
Phosphodiesterase OS=Rattus norvegicus OX=12116 GN=Pde6a PE=3 SV=1	D3Z8C9	Pde6a	366
Phosphodiesterase OS=Rattus norvegicus OX=12116 GN=Pde6b PE=3 SV=1	D3ZDI8	Pde6b	341
Phosphodiesterase OS=Rattus norvegicus OX=12116 GN=Pde6c PE=3 SV=1	D3ZLC7	Pde6c	3
Cluster of Phosphatidylethanolamine-binding protein 1 OS=Rattus norvegicus OX=12116 GN=Pebp1 PE=1 SV=3 (P31244)	P31244 [2]	Pebp1	614		MAPK cascade, negative regulation of MAPK cascade, negative regulation of protein phosphorylation, positive regulation of acetylcholine metabolic process, positive regulation of cAMP-mediated signaling, positive regulation of mitotic nuclear division, regulation of neurotransmitter levels, regulation of the force of heart contraction		MAPK cascade, sperm capacitation, spermatid development	aging, hippocampus development, sperm capacitation, spermatid development						MAPK cascade	sperm capacitation, spermatid development	hippocampus development, sperm capacitation, spermatid development		sperm capacitation, spermatid development	sperm capacitation, spermatid development	MAPK cascade, response to activity, response to cAMP, response to calcium ion, response to corticosterone, response to drug, response to electrical stimulus, response to ethanol, response to heat, response to organic cyclic compound, response to organonitrogen compound, response to oxidative stress, response to toxic substance, response to wounding			Golgi apparatus	Golgi apparatus, mitochondrial outer membrane, mitochondrion, rough endoplasmic reticulum, synaptic vesicle		rough endoplasmic reticulum		extracellular space	Golgi apparatus, mitochondrial outer membrane, mitochondrion, rough endoplasmic reticulum, synaptic vesicle	mitochondrial outer membrane	mitochondrial outer membrane, mitochondrion		mitochondrial outer membrane	mitochondrial outer membrane					ATP binding, lipid binding, mitogen-activated protein kinase binding, protein kinase binding, receptor binding, receptor serine/threonine kinase binding						serine-type endopeptidase inhibitor activity		ATP binding, enzyme binding, lipid binding, mitogen-activated protein kinase binding, protein kinase binding, receptor binding, receptor serine/threonine kinase binding, serine-type endopeptidase inhibitor activity
Phosphatidylethanolamine-binding protein 1 OS=Rattus norvegicus OX=12116 GN=Pebp1 PE=1 SV=3	P31244	Pebp1	614		MAPK cascade, negative regulation of MAPK cascade, negative regulation of protein phosphorylation, positive regulation of acetylcholine metabolic process, positive regulation of cAMP-mediated signaling, positive regulation of mitotic nuclear division, regulation of neurotransmitter levels, regulation of the force of heart contraction		MAPK cascade, sperm capacitation, spermatid development	aging, hippocampus development, sperm capacitation, spermatid development						MAPK cascade	sperm capacitation, spermatid development	hippocampus development, sperm capacitation, spermatid development		sperm capacitation, spermatid development	sperm capacitation, spermatid development	MAPK cascade, response to activity, response to cAMP, response to calcium ion, response to corticosterone, response to drug, response to electrical stimulus, response to ethanol, response to heat, response to organic cyclic compound, response to organonitrogen compound, response to oxidative stress, response to toxic substance, response to wounding			Golgi apparatus	Golgi apparatus, mitochondrial outer membrane, mitochondrion, rough endoplasmic reticulum, synaptic vesicle		rough endoplasmic reticulum		extracellular space	Golgi apparatus, mitochondrial outer membrane, mitochondrion, rough endoplasmic reticulum, synaptic vesicle	mitochondrial outer membrane	mitochondrial outer membrane, mitochondrion		mitochondrial outer membrane	mitochondrial outer membrane					ATP binding, lipid binding, mitogen-activated protein kinase binding, protein kinase binding, receptor binding, receptor serine/threonine kinase binding						serine-type endopeptidase inhibitor activity		ATP binding, enzyme binding, lipid binding, mitogen-activated protein kinase binding, protein kinase binding, receptor binding, receptor serine/threonine kinase binding, serine-type endopeptidase inhibitor activity
Phosphatidylethanolamine-binding protein 2 OS=Rattus norvegicus OX=12116 GN=Pbp2 PE=1 SV=1	M2RB82	Pbp2	2
Cluster of Lamin-B1 OS=Rattus norvegicus OX=12116 GN=Lmnb1 PE=1 SV=1 (G3V7U4)	G3V7U4 [2]	Lmnb1	623				apoptotic process, cellular response to corticosterone stimulus, cellular response to monosodium L-glutamate, cellular response to organic cyclic compound, neurogenesis	neurogenesis								neurogenesis				cellular response to corticosterone stimulus, cellular response to monosodium L-glutamate, cellular response to organic cyclic compound, response to antibiotic, response to drug				cytoplasm	lamin filament				lamin filament, nuclear envelope, nuclear inner membrane, nuclear lamina, nuclear matrix, nuclear membrane, nucleoplasm, nucleus	nuclear inner membrane, nuclear membrane		lamin filament, nuclear envelope, nuclear inner membrane, nuclear lamina, nuclear matrix, nucleoplasm	nuclear inner membrane, nuclear membrane	lamin filament, nuclear envelope, nuclear inner membrane, nuclear lamina, nuclear matrix, nuclear membrane, nucleoplasm					phospholipase binding, sequence-specific double-stranded DNA binding								phospholipase binding, sequence-specific double-stranded DNA binding
Lamin-B1 OS=Rattus norvegicus OX=12116 GN=Lmnb1 PE=1 SV=1	G3V7U4	Lmnb1	623
Lamin-B1 OS=Rattus norvegicus OX=12116 GN=Lmnb1 PE=1 SV=3	P72615	Lmnb1	519				apoptotic process, cellular response to corticosterone stimulus, cellular response to monosodium L-glutamate, cellular response to organic cyclic compound, neurogenesis	neurogenesis								neurogenesis				cellular response to corticosterone stimulus, cellular response to monosodium L-glutamate, cellular response to organic cyclic compound, response to antibiotic, response to drug				cytoplasm	lamin filament				lamin filament, nuclear envelope, nuclear inner membrane, nuclear lamina, nuclear matrix, nuclear membrane, nucleoplasm, nucleus	nuclear inner membrane, nuclear membrane		lamin filament, nuclear envelope, nuclear inner membrane, nuclear lamina, nuclear matrix, nucleoplasm	nuclear inner membrane, nuclear membrane	lamin filament, nuclear envelope, nuclear inner membrane, nuclear lamina, nuclear matrix, nuclear membrane, nucleoplasm					phospholipase binding, sequence-specific double-stranded DNA binding								phospholipase binding, sequence-specific double-stranded DNA binding
Cluster of Spectrin alpha chain, non-erythrocytic 1 OS=Rattus norvegicus OX=12116 GN=Sptan1 PE=1 SV=1 (A2A2G2JZ69)	A2A2G2JZ69 [2]	Sptan1	632
Spectrin alpha chain, non-erythrocytic 1 OS=Rattus norvegicus OX=12116 GN=Sptan1 PE=1 SV=1	A2A2G2JZ69	Sptan1	625
Spectrin alpha chain, non-erythrocytic 1 OS=Rattus norvegicus OX=12116 GN=Sptan1 PE=1 SV=1	Q6IRK8	Sptan1	578
Cluster of Protein/nucleic acid deglycase DJ-1 OS=Rattus norvegicus OX=12116 GN=Park7 PE=1 SV=1 (O88767)	O88767 [2]	Park7	622		dopamine uptake involved in synaptic transmission, glucose homeostasis, insulin secretion, membrane depolarization, membrane hyperpolarization, negative regulation of NMDA glutamate receptor activity, negative regulation of TRAIL-activated apoptotic signaling pathway, negative regulation of cysteine-type endopeptidase activity involved in apoptotic signaling pathway, negative regulation of endopl…		DNA repair, autophagy, cellular response to glyoxal, cellular response to hydrogen peroxide, cellular response to lipopolysaccharide, dopamine uptake involved in synaptic transmission, glutathione deglycation, glycolate biosynthetic process, glyoxal metabolic process, histone modification, hydrogen peroxide metabolic process, insulin secretion, lactate biosynthetic process, methylglyoxal cataboli…	aging	dopamine uptake involved in synaptic transmission, insulin secretion			dopamine uptake involved in synaptic transmission, insulin secretion		DNA repair, autophagy, glutathione deglycation, glycolate biosynthetic process, glyoxal metabolic process, histone modification, hydrogen peroxide metabolic process, lactate biosynthetic process, methylglyoxal catabolic process to lactate, peptidyl-arginine deglycation, peptidyl-cysteine deglycation, peptidyl-lysine deglycation, protein deglycation, glyoxal removal, protein deglycation, methylgly…	cellular response to lipopolysaccharide, fertilization, maternal process involved in female pregnancy, single fertilization, spermatogenesis	adult locomotory behavior, maternal process involved in female pregnancy, spermatogenesis		maternal process involved in female pregnancy, single fertilization, spermatogenesis	maternal process involved in female pregnancy, single fertilization, spermatogenesis	DNA repair, cellular response to glyoxal, cellular response to hydrogen peroxide, cellular response to lipopolysaccharide, cellular response to oxidative stress, detection of oxidative stress, detoxification of copper ion, detoxification of mercury ion, inflammatory response, response to drug, response to hydrogen peroxide, response to oxidative stress				cytosol, endoplasmic reticulum, mitochondrial intermembrane space, mitochondrial matrix, mitochondrion, perinuclear region of cytoplasm		endoplasmic reticulum		extracellular exosome	PML body, chromatin, endoplasmic reticulum, mitochondrial intermembrane space, mitochondrial matrix, mitochondrion, nucleus	membrane raft, plasma membrane	mitochondrial intermembrane space, mitochondrial matrix, mitochondrion	PML body, nucleus		PML body, chromatin, mitochondrial intermembrane space, mitochondrial matrix	plasma membrane		peroxiredoxin activity		androgen receptor binding, cupric ion binding, cuprous ion binding, cytokine binding, kinase binding, mRNA binding, macromolecular complex binding, mercury ion binding, oxygen sensor activity, protein homodimerization activity, repressing transcription factor binding, scaffold protein binding, small protein activating enzyme binding, superoxide dismutase copper chaperone activity, transcription f…	glyoxalase (glycolic acid-forming) activity, oxidoreductase activity, acting on peroxide as acceptor, peptidase activity, peroxiredoxin activity, protein deglycase activity					L-dopa decarboxylase activator activity, superoxide dismutase copper chaperone activity, tyrosine 3-monooxygenase activator activity	superoxide dismutase copper chaperone activity	L-dopa decarboxylase activator activity, androgen receptor binding, cupric ion binding, cuprous ion binding, cytokine binding, glyoxalase (glycolic acid-forming) activity, kinase binding, mRNA binding, macromolecular complex binding, mercury ion binding, oxidoreductase activity, acting on peroxide as acceptor, oxygen sensor activity, peptidase activity, peroxiredoxin activity, protein deglycase a…
Protein/nucleic acid deglycase DJ-1 OS=Rattus norvegicus OX=12116 GN=Park7 PE=1 SV=1	O88767	Park7	622		dopamine uptake involved in synaptic transmission, glucose homeostasis, insulin secretion, membrane depolarization, membrane hyperpolarization, negative regulation of NMDA glutamate receptor activity, negative regulation of TRAIL-activated apoptotic signaling pathway, negative regulation of cysteine-type endopeptidase activity involved in apoptotic signaling pathway, negative regulation of endopl…		DNA repair, autophagy, cellular response to glyoxal, cellular response to hydrogen peroxide, cellular response to lipopolysaccharide, dopamine uptake involved in synaptic transmission, glutathione deglycation, glycolate biosynthetic process, glyoxal metabolic process, histone modification, hydrogen peroxide metabolic process, insulin secretion, lactate biosynthetic process, methylglyoxal cataboli…	aging	dopamine uptake involved in synaptic transmission, insulin secretion			dopamine uptake involved in synaptic transmission, insulin secretion		DNA repair, autophagy, glutathione deglycation, glycolate biosynthetic process, glyoxal metabolic process, histone modification, hydrogen peroxide metabolic process, lactate biosynthetic process, methylglyoxal catabolic process to lactate, peptidyl-arginine deglycation, peptidyl-cysteine deglycation, peptidyl-lysine deglycation, protein deglycation, glyoxal removal, protein deglycation, methylgly…	cellular response to lipopolysaccharide, fertilization, maternal process involved in female pregnancy, single fertilization, spermatogenesis	adult locomotory behavior, maternal process involved in female pregnancy, spermatogenesis		maternal process involved in female pregnancy, single fertilization, spermatogenesis	maternal process involved in female pregnancy, single fertilization, spermatogenesis	DNA repair, cellular response to glyoxal, cellular response to hydrogen peroxide, cellular response to lipopolysaccharide, cellular response to oxidative stress, detection of oxidative stress, detoxification of copper ion, detoxification of mercury ion, inflammatory response, response to drug, response to hydrogen peroxide, response to oxidative stress				cytosol, endoplasmic reticulum, mitochondrial intermembrane space, mitochondrial matrix, mitochondrion, perinuclear region of cytoplasm		endoplasmic reticulum		extracellular exosome	PML body, chromatin, endoplasmic reticulum, mitochondrial intermembrane space, mitochondrial matrix, mitochondrion, nucleus	membrane raft, plasma membrane	mitochondrial intermembrane space, mitochondrial matrix, mitochondrion	PML body, nucleus		PML body, chromatin, mitochondrial intermembrane space, mitochondrial matrix	plasma membrane		peroxiredoxin activity		androgen receptor binding, cupric ion binding, cuprous ion binding, cytokine binding, kinase binding, mRNA binding, macromolecular complex binding, mercury ion binding, oxygen sensor activity, protein homodimerization activity, repressing transcription factor binding, scaffold protein binding, small protein activating enzyme binding, superoxide dismutase copper chaperone activity, transcription f…	glyoxalase (glycolic acid-forming) activity, oxidoreductase activity, acting on peroxide as acceptor, peptidase activity, peroxiredoxin activity, protein deglycase activity					L-dopa decarboxylase activator activity, superoxide dismutase copper chaperone activity, tyrosine 3-monooxygenase activator activity	superoxide dismutase copper chaperone activity	L-dopa decarboxylase activator activity, androgen receptor binding, cupric ion binding, cuprous ion binding, cytokine binding, glyoxalase (glycolic acid-forming) activity, kinase binding, mRNA binding, macromolecular complex binding, mercury ion binding, oxidoreductase activity, acting on peroxide as acceptor, oxygen sensor activity, peptidase activity, peroxiredoxin activity, protein deglycase a…
Park7 protein OS=Rattus norvegicus OX=12116 GN=Park7 PE=1 SV=1	Q5BKC3	Park7	294
Cluster of ATP synthase subunit alpha, mitochondrial OS=Rattus norvegicus OX=12116 GN=Atp5f1a PE=1 SV=2 (P15999)	P15999 [2]	Atp5f1a	612		negative regulation of endothelial cell proliferation, positive regulation of blood vessel endothelial cell migration		ATP metabolic process, ATP synthesis coupled proton transport, apoptotic process, cellular response to dexamethasone stimulus, cellular response to nitric oxide, mitochondrial ATP synthesis coupled proton transport	aging	mitochondrial ATP synthesis coupled proton transport			mitochondrial ATP synthesis coupled proton transport		ATP metabolic process, lipid metabolic process, mitochondrial ATP synthesis coupled proton transport						cellular response to dexamethasone stimulus, cellular response to nitric oxide, response to ethanol, response to muscle activity				mitochondrial inner membrane, mitochondrial proton-transporting ATP synthase complex, mitochondrial proton-transporting ATP synthase complex, catalytic core F(1), mitochondrion					mitochondrial inner membrane, mitochondrial proton-transporting ATP synthase complex, mitochondrial proton-transporting ATP synthase complex, catalytic core F(1), mitochondrion, nucleus	membrane raft, mitochondrial inner membrane, mitochondrial proton-transporting ATP synthase complex, mitochondrial proton-transporting ATP synthase complex, catalytic core F(1), plasma membrane	mitochondrial inner membrane, mitochondrial proton-transporting ATP synthase complex, mitochondrial proton-transporting ATP synthase complex, catalytic core F(1)	nucleus	mitochondrial inner membrane, mitochondrial proton-transporting ATP synthase complex, mitochondrial proton-transporting ATP synthase complex, catalytic core F(1)	mitochondrial inner membrane, mitochondrial proton-transporting ATP synthase complex, mitochondrial proton-transporting ATP synthase complex, catalytic core F(1)	plasma membrane				ADP binding, ATP binding, MHC class I protein binding, angiostatin binding, protease binding	proton-transporting ATP synthase activity, rotational mechanism							ADP binding, ATP binding, MHC class I protein binding, angiostatin binding, protease binding, proton-transporting ATP synthase activity, rotational mechanism
ATP synthase subunit alpha, mitochondrial OS=Rattus norvegicus OX=12116 GN=Atp5f1a PE=1 SV=2	P15999	Atp5f1a	612		negative regulation of endothelial cell proliferation, positive regulation of blood vessel endothelial cell migration		ATP metabolic process, ATP synthesis coupled proton transport, apoptotic process, cellular response to dexamethasone stimulus, cellular response to nitric oxide, mitochondrial ATP synthesis coupled proton transport	aging	mitochondrial ATP synthesis coupled proton transport			mitochondrial ATP synthesis coupled proton transport		ATP metabolic process, lipid metabolic process, mitochondrial ATP synthesis coupled proton transport						cellular response to dexamethasone stimulus, cellular response to nitric oxide, response to ethanol, response to muscle activity				mitochondrial inner membrane, mitochondrial proton-transporting ATP synthase complex, mitochondrial proton-transporting ATP synthase complex, catalytic core F(1), mitochondrion					mitochondrial inner membrane, mitochondrial proton-transporting ATP synthase complex, mitochondrial proton-transporting ATP synthase complex, catalytic core F(1), mitochondrion, nucleus	membrane raft, mitochondrial inner membrane, mitochondrial proton-transporting ATP synthase complex, mitochondrial proton-transporting ATP synthase complex, catalytic core F(1), plasma membrane	mitochondrial inner membrane, mitochondrial proton-transporting ATP synthase complex, mitochondrial proton-transporting ATP synthase complex, catalytic core F(1)	nucleus	mitochondrial inner membrane, mitochondrial proton-transporting ATP synthase complex, mitochondrial proton-transporting ATP synthase complex, catalytic core F(1)	mitochondrial inner membrane, mitochondrial proton-transporting ATP synthase complex, mitochondrial proton-transporting ATP synthase complex, catalytic core F(1)	plasma membrane				ADP binding, ATP binding, MHC class I protein binding, angiostatin binding, protease binding	proton-transporting ATP synthase activity, rotational mechanism							ADP binding, ATP binding, MHC class I protein binding, angiostatin binding, protease binding, proton-transporting ATP synthase activity, rotational mechanism
ATP synthase subunit alpha OS=Rattus norvegicus OX=12116 GN=Atp5f1a PE=1 SV=1	F1LP25	Atp5f1a	585
Cluster of Histone H2B type 1 OS=Rattus norvegicus OX=12116 PE=1 SV=2 (Q22715)	Q22715 [3]		599
Histone H2B type 1 OS=Rattus norvegicus OX=12116 PE=1 SV=2	Q22715		2
Histone H2B OS=Rattus norvegicus OX=12116 GN=Hist1h2bh PE=3 SV=2	D3ZLY9	Hist1h2bh	575
Histone H2B OS=Rattus norvegicus OX=12116 GN=Hist2h2be PE=3 SV=3	D4A817	Hist2h2be	559
Cluster of V-type proton ATPase subunit B, brain isoform OS=Rattus norvegicus OX=12116 GN=Atp6v1b2 PE=1 SV=1 (P62815)	P62815 [2]	Atp6v1b2	583		regulation of cellular pH, vacuolar acidification		ATP metabolic process, regulation of cellular pH, vacuolar acidification		hydrogen ion transmembrane transport			hydrogen ion transmembrane transport		ATP metabolic process										cytosol, melanosome					intracellular membrane-bounded organelle, melanosome	apical plasma membrane, integral component of membrane, plasma membrane, proton-transporting V-type ATPase, V1 domain					apical plasma membrane				ATP binding	hydrolase activity							ATP binding, hydrolase activity
V-type proton ATPase subunit B, brain isoform OS=Rattus norvegicus OX=12116 GN=Atp6v1b2 PE=1 SV=1	P62815	Atp6v1b2	583		regulation of cellular pH, vacuolar acidification		ATP metabolic process, regulation of cellular pH, vacuolar acidification		hydrogen ion transmembrane transport			hydrogen ion transmembrane transport		ATP metabolic process										cytosol, melanosome					intracellular membrane-bounded organelle, melanosome	apical plasma membrane, integral component of membrane, plasma membrane, proton-transporting V-type ATPase, V1 domain					apical plasma membrane				ATP binding	hydrolase activity							ATP binding, hydrolase activity
ATPase H+-transporting V1 subunit B1 OS=Rattus norvegicus OX=12116 GN=Atp6v1b1 PE=3 SV=2	D3ZZS8	Atp6v1b1	58
Cluster of Ubiquitin-like modifier-activating enzyme 1 OS=Rattus norvegicus OX=12116 GN=Uba1 PE=1 SV=1 (Q5U322)	Q5U322 [2]	Uba1	593				cellular response to DNA damage stimulus, protein modification by small protein conjugation, protein ubiquitination, ubiquitin-dependent protein catabolic process							protein modification by small protein conjugation, protein ubiquitination, ubiquitin-dependent protein catabolic process						cellular response to DNA damage stimulus				endosome membrane, lysosomal membrane, mitochondrion, rough endoplasmic reticulum membrane		rough endoplasmic reticulum membrane	endosome membrane		endosome membrane, heterochromatin, lysosomal membrane, mitochondrion, nucleoplasm, nucleus, rough endoplasmic reticulum membrane	endosome membrane, lysosomal membrane, rough endoplasmic reticulum membrane	mitochondrion	nucleoplasm, nucleus	endosome membrane, lysosomal membrane, rough endoplasmic reticulum membrane	endosome membrane, heterochromatin, lysosomal membrane, nucleoplasm, rough endoplasmic reticulum membrane					ATP binding	ubiquitin activating enzyme activity							ATP binding, ubiquitin activating enzyme activity
Ubiquitin-like modifier-activating enzyme 1 OS=Rattus norvegicus OX=12116 GN=Uba1 PE=1 SV=1	Q5U322	Uba1	593				cellular response to DNA damage stimulus, protein modification by small protein conjugation, protein ubiquitination, ubiquitin-dependent protein catabolic process							protein modification by small protein conjugation, protein ubiquitination, ubiquitin-dependent protein catabolic process						cellular response to DNA damage stimulus				endosome membrane, lysosomal membrane, mitochondrion, rough endoplasmic reticulum membrane		rough endoplasmic reticulum membrane	endosome membrane		endosome membrane, heterochromatin, lysosomal membrane, mitochondrion, nucleoplasm, nucleus, rough endoplasmic reticulum membrane	endosome membrane, lysosomal membrane, rough endoplasmic reticulum membrane	mitochondrion	nucleoplasm, nucleus	endosome membrane, lysosomal membrane, rough endoplasmic reticulum membrane	endosome membrane, heterochromatin, lysosomal membrane, nucleoplasm, rough endoplasmic reticulum membrane					ATP binding	ubiquitin activating enzyme activity							ATP binding, ubiquitin activating enzyme activity
Ubiquitin-activating enzyme, Chr Y OS=Rattus norvegicus OX=12116 GN=Uba1y PE=3 SV=1	A2A2G2K8A5	Uba1y	122
Cluster of Serotransferrin OS=Rattus norvegicus OX=12116 GN=Tf PE=1 SV=3 (P12346)	P12346 [2]	Tf	562		ERK1 and ERK2 cascade, SMAD protein signal transduction, activation of JUN kinase activity, cellular iron ion homeostasis, positive regulation of bone resorption, positive regulation of cell motility, positive regulation of myelination, positive regulation of oligodendrocyte progenitor proliferation, positive regulation of phosphorylation, positive regulation of receptor-mediated endocytosis, pos…		ERK1 and ERK2 cascade, SMAD protein signal transduction, actin filament organization, activation of JUN kinase activity, apoptotic process, cellular iron ion homeostasis, cellular response to cAMP, cellular response to follicle-stimulating hormone stimulus, cellular response to iron ion, osteoclast differentiation, positive regulation of oligodendrocyte progenitor proliferation	osteoclast differentiation, positive regulation of oligodendrocyte progenitor proliferation	iron ion transport		antibacterial humoral response, osteoclast differentiation	iron ion transport		ERK1 and ERK2 cascade, activation of JUN kinase activity	antibacterial humoral response, response to bacterium	osteoclast differentiation, positive regulation of oligodendrocyte progenitor proliferation				ERK1 and ERK2 cascade, SMAD protein signal transduction, activation of JUN kinase activity, acute-phase response, antibacterial humoral response, cellular response to cAMP, cellular response to follicle-stimulating hormone stimulus, cellular response to iron ion, response to bacterium, response to hypoxia, response to lead ion, response to organic cyclic compound				early endosome, endocytic vesicle, late endosome, perinuclear region of cytoplasm, recycling endosome			early endosome, endosome, late endosome, recycling endosome	basement membrane, extracellular space	early endosome, endocytic vesicle, late endosome, recycling endosome	HFE-transferrin receptor complex, apical plasma membrane, basal plasma membrane, clathrin-coated pit, extrinsic component of external side of plasma membrane, plasma membrane					HFE-transferrin receptor complex, apical plasma membrane, basal plasma membrane, extrinsic component of external side of plasma membrane				ferric iron binding, ferrous iron binding, iron chaperone activity, transferrin receptor binding							iron chaperone activity	ferric iron binding, ferrous iron binding, iron chaperone activity, transferrin receptor binding
Serotransferrin OS=Rattus norvegicus OX=12116 GN=Tf PE=1 SV=3	P12346	Tf	562		ERK1 and ERK2 cascade, SMAD protein signal transduction, activation of JUN kinase activity, cellular iron ion homeostasis, positive regulation of bone resorption, positive regulation of cell motility, positive regulation of myelination, positive regulation of oligodendrocyte progenitor proliferation, positive regulation of phosphorylation, positive regulation of receptor-mediated endocytosis, pos…		ERK1 and ERK2 cascade, SMAD protein signal transduction, actin filament organization, activation of JUN kinase activity, apoptotic process, cellular iron ion homeostasis, cellular response to cAMP, cellular response to follicle-stimulating hormone stimulus, cellular response to iron ion, osteoclast differentiation, positive regulation of oligodendrocyte progenitor proliferation	osteoclast differentiation, positive regulation of oligodendrocyte progenitor proliferation	iron ion transport		antibacterial humoral response, osteoclast differentiation	iron ion transport		ERK1 and ERK2 cascade, activation of JUN kinase activity	antibacterial humoral response, response to bacterium	osteoclast differentiation, positive regulation of oligodendrocyte progenitor proliferation				ERK1 and ERK2 cascade, SMAD protein signal transduction, activation of JUN kinase activity, acute-phase response, antibacterial humoral response, cellular response to cAMP, cellular response to follicle-stimulating hormone stimulus, cellular response to iron ion, response to bacterium, response to hypoxia, response to lead ion, response to organic cyclic compound				early endosome, endocytic vesicle, late endosome, perinuclear region of cytoplasm, recycling endosome			early endosome, endosome, late endosome, recycling endosome	basement membrane, extracellular space	early endosome, endocytic vesicle, late endosome, recycling endosome	HFE-transferrin receptor complex, apical plasma membrane, basal plasma membrane, clathrin-coated pit, extrinsic component of external side of plasma membrane, plasma membrane					HFE-transferrin receptor complex, apical plasma membrane, basal plasma membrane, extrinsic component of external side of plasma membrane				ferric iron binding, ferrous iron binding, iron chaperone activity, transferrin receptor binding							iron chaperone activity	ferric iron binding, ferrous iron binding, iron chaperone activity, transferrin receptor binding
Serotransferrin OS=Rattus norvegicus OX=12116 GN=Tf PE=1 SV=1	A2A2G2QC26	Tf	529
Transitional endoplasmic reticulum ATPase OS=Rattus norvegicus OX=12116 GN=Vcp PE=1 SV=3	P46462	Vcp	549		activation of cysteine-type endopeptidase activity involved in apoptotic process, negative regulation of smoothened signaling pathway, positive regulation of ATP biosynthetic process, positive regulation of Lys63-specific deubiquitinase activity, positive regulation of canonical Wnt signaling pathway, positive regulation of mitochondrial membrane potential, positive regulation of oxidative phosph…		ATP metabolic process, ER-associated misfolded protein catabolic process, ERAD pathway, NADH metabolic process, aggresome assembly, autophagosome maturation, cellular response to DNA damage stimulus, cellular response to arsenite ion, cellular response to heat, double-strand break repair, flavin adenine dinucleotide catabolic process, interstrand cross-link repair, macroautophagy, mitotic spindle…		ER to Golgi vesicle-mediated transport, endosome to lysosome transport via multivesicular body sorting pathway, retrograde protein transport, ER to cytosol			ER to Golgi vesicle-mediated transport, endosome to lysosome transport via multivesicular body sorting pathway, retrograde protein transport, ER to cytosol		ATP metabolic process, ER-associated misfolded protein catabolic process, ERAD pathway, NADH metabolic process, autophagosome maturation, autophagy, double-strand break repair, flavin adenine dinucleotide catabolic process, interstrand cross-link repair, macroautophagy, proteasomal protein catabolic process, proteasome-mediated ubiquitin-dependent protein catabolic process, protein ubiquitination…	viral genome replication					DNA repair, ER-associated misfolded protein catabolic process, cellular response to arsenite ion, cellular response to heat, double-strand break repair, interstrand cross-link repair, retrograde protein transport, ER to cytosol, translesion synthesis, ubiquitin-dependent ERAD pathway		viral genome replication		Derlin-1 retrotranslocation complex, VCP-NPL4-UFD1 AAA ATPase complex, VCP-NSFL1C complex, cytoplasmic stress granule, cytosol, endoplasmic reticulum, endoplasmic reticulum membrane, perinuclear region of cytoplasm		Derlin-1 retrotranslocation complex, VCP-NPL4-UFD1 AAA ATPase complex, endoplasmic reticulum membrane			Derlin-1 retrotranslocation complex, VCP-NPL4-UFD1 AAA ATPase complex, cytoplasmic stress granule, endoplasmic reticulum, endoplasmic reticulum membrane, lipid particle, nucleoplasm, nucleus, site of double-strand break	Derlin-1 retrotranslocation complex, VCP-NPL4-UFD1 AAA ATPase complex, endoplasmic reticulum membrane		nucleoplasm, nucleus		Derlin-1 retrotranslocation complex, VCP-NPL4-UFD1 AAA ATPase complex, endoplasmic reticulum membrane, nucleoplasm, site of double-strand break					ADP binding, ATP binding, BAT3 complex binding, K48-linked polyubiquitin binding, MHC class I protein binding, identical protein binding, lipid binding, macromolecular complex binding, protein domain specific binding, protein phosphatase binding, ubiquitin protein ligase binding, ubiquitin-like protein ligase binding, ubiquitin-specific protease binding	ATPase activity					deubiquitinase activator activity		ADP binding, ATP binding, ATPase activity, BAT3 complex binding, K48-linked polyubiquitin binding, MHC class I protein binding, deubiquitinase activator activity, identical protein binding, lipid binding, macromolecular complex binding, polyubiquitin binding, protein domain specific binding, protein phosphatase binding, ubiquitin protein ligase binding, ubiquitin-specific protease binding
Cluster of Erythrocyte membrane protein band 4.1-like 2 OS=Rattus norvegicus OX=12116 GN=Epb41l2 PE=1 SV=3 (D3ZDT1)	D3ZDT1 [4]	Epb41l2	499
Erythrocyte membrane protein band 4.1-like 2 OS=Rattus norvegicus OX=12116 GN=Epb41l2 PE=1 SV=3	D3ZDT1 (+1)	Epb41l2	498
Erythrocyte membrane protein band 4.1-like 2 OS=Rattus norvegicus OX=12116 GN=Epb41l2 PE=1 SV=3	D3ZAY7	Epb41l2	457
Erythrocyte membrane protein band 4.1-like 2 OS=Rattus norvegicus OX=12116 GN=Epb41l2 PE=1 SV=3	D3ZAY2	Epb41l2	412
Retinaldehyde binding protein 1 (Predicted), isoform CRA_a OS=Rattus norvegicus OX=12116 GN=Rlbp1 PE=4 SV=1	D3Z956	Rlbp1	529
14-3-3 protein epsilon OS=Rattus norvegicus OX=12116 GN=Ywhae PE=1 SV=1	P62262	Ywhae	519		MAPK cascade, negative regulation of calcium ion export from cell, negative regulation of calcium ion transmembrane transporter activity, negative regulation of peptidyl-serine dephosphorylation, negative regulation of protein dephosphorylation, positive regulation of protein export from nucleus, regulation of cytosolic calcium ion concentration, regulation of membrane repolarization, regulation …		MAPK cascade, cellular response to heat, neuron migration, regulation of cytosolic calcium ion concentration, signal transduction	cerebral cortex development, hippocampus development, neuron migration	protein targeting			neuron migration, protein localization to nucleus, protein targeting	neuron migration	MAPK cascade		cerebral cortex development, hippocampus development, neuron migration				MAPK cascade, cellular response to heat				cytosol, melanosome	kinesin complex				kinesin complex, melanosome, nucleus	plasma membrane		nucleus		kinesin complex	plasma membrane				enzyme binding, histone deacetylase binding, identical protein binding, ion channel binding, macromolecular complex binding, phosphoprotein binding, phosphoserine binding, protein domain specific binding, protein heterodimerization activity, protein phosphatase binding, scaffold protein binding, ubiquitin protein ligase binding						protein kinase C inhibitor activity		calcium channel regulator activity, enzyme binding, histone deacetylase binding, identical protein binding, ion channel binding, macromolecular complex binding, phosphoprotein binding, phosphoserine binding, potassium channel regulator activity, protein domain specific binding, protein heterodimerization activity, protein kinase C inhibitor activity, protein phosphatase binding, scaffold protein …
Cluster of Heterogeneous nuclear ribonucleoprotein K OS=Rattus norvegicus OX=12116 GN=Hnrnpk PE=1 SV=1 (P61982)	P61982 [2]	Hnrnpk	526		cellular response to glucose stimulus, modulation of synaptic transmission, negative regulation of apoptotic process, negative regulation of branching morphogenesis of a nerve, negative regulation of mRNA splicing, via spliceosome, negative regulation of protein binding, negative regulation of transcription from RNA polymerase II promoter, positive regulation of RNA splicing, positive regulation …		RNA splicing, cellular response to amino acid stimulus, cellular response to forskolin, cellular response to glucose stimulus, cellular response to insulin stimulus, cellular response to rapamycin, mRNA processing, positive regulation of dendrite extension, positive regulation of dendritic spine development	aging, camera-type eye development, central nervous system development, cerebellum development, cerebral cortex development, hippocampus development, kidney development, liver development, lung development, ovarian follicle development, peripheral nervous system development, positive regulation of dendrite extension, positive regulation of dendritic spine development, thymus development			thymus development			RNA splicing, mRNA processing		camera-type eye development, central nervous system development, cerebellum development, cerebral cortex development, hippocampus development, kidney development, liver development, lung development, ovarian follicle development, peripheral nervous system development, positive regulation of dendrite extension, positive regulation of dendritic spine development, thymus development		ovarian follicle development	ovarian follicle development	acute-phase response, cellular response to amino acid stimulus, cellular response to forskolin, cellular response to glucose stimulus, cellular response to insulin stimulus, cellular response to rapamycin, response to activity, response to salt	ovarian follicle development			cell cortex, cytoplasmic stress granule, cytosol, mitochondrion	podosome				catalytic step 2 spliceosome, chromatin, cytoplasmic stress granule, mitochondrion, nucleoplasm, nucleus, podosome		mitochondrion	catalytic step 2 spliceosome, nucleoplasm, nucleus		catalytic step 2 spliceosome, chromatin, nucleoplasm, podosome					ATPase binding, C-rich single-stranded DNA binding, actinin binding, core promoter proximal region sequence-specific DNA binding, double-stranded DNA binding, heat shock protein binding, identical protein binding, lamin binding, mRNA 3'-UTR binding, mRNA CDS binding, pre-mRNA 3'-splice site binding, protein domain specific binding, ribonucleoprotein complex binding, single-stranded DNA binding, t…								ATPase binding, C-rich single-stranded DNA binding, actinin binding, core promoter proximal region sequence-specific DNA binding, double-stranded DNA binding, heat shock protein binding, identical protein binding, lamin binding, mRNA 3'-UTR binding, mRNA CDS binding, pre-mRNA 3'-splice site binding, protein domain specific binding, ribonucleoprotein complex binding, single-stranded DNA binding, t…
Heterogeneous nuclear ribonucleoprotein K OS=Rattus norvegicus OX=12116 GN=Hnrnpk PE=1 SV=1	P61982	Hnrnpk	526		cellular response to glucose stimulus, modulation of synaptic transmission, negative regulation of apoptotic process, negative regulation of branching morphogenesis of a nerve, negative regulation of mRNA splicing, via spliceosome, negative regulation of protein binding, negative regulation of transcription from RNA polymerase II promoter, positive regulation of RNA splicing, positive regulation …		RNA splicing, cellular response to amino acid stimulus, cellular response to forskolin, cellular response to glucose stimulus, cellular response to insulin stimulus, cellular response to rapamycin, mRNA processing, positive regulation of dendrite extension, positive regulation of dendritic spine development	aging, camera-type eye development, central nervous system development, cerebellum development, cerebral cortex development, hippocampus development, kidney development, liver development, lung development, ovarian follicle development, peripheral nervous system development, positive regulation of dendrite extension, positive regulation of dendritic spine development, thymus development			thymus development			RNA splicing, mRNA processing		camera-type eye development, central nervous system development, cerebellum development, cerebral cortex development, hippocampus development, kidney development, liver development, lung development, ovarian follicle development, peripheral nervous system development, positive regulation of dendrite extension, positive regulation of dendritic spine development, thymus development		ovarian follicle development	ovarian follicle development	acute-phase response, cellular response to amino acid stimulus, cellular response to forskolin, cellular response to glucose stimulus, cellular response to insulin stimulus, cellular response to rapamycin, response to activity, response to salt	ovarian follicle development			cell cortex, cytoplasmic stress granule, cytosol, mitochondrion	podosome				catalytic step 2 spliceosome, chromatin, cytoplasmic stress granule, mitochondrion, nucleoplasm, nucleus, podosome		mitochondrion	catalytic step 2 spliceosome, nucleoplasm, nucleus		catalytic step 2 spliceosome, chromatin, nucleoplasm, podosome					ATPase binding, C-rich single-stranded DNA binding, actinin binding, core promoter proximal region sequence-specific DNA binding, double-stranded DNA binding, heat shock protein binding, identical protein binding, lamin binding, mRNA 3'-UTR binding, mRNA CDS binding, pre-mRNA 3'-splice site binding, protein domain specific binding, ribonucleoprotein complex binding, single-stranded DNA binding, t…								ATPase binding, C-rich single-stranded DNA binding, actinin binding, core promoter proximal region sequence-specific DNA binding, double-stranded DNA binding, heat shock protein binding, identical protein binding, lamin binding, mRNA 3'-UTR binding, mRNA CDS binding, pre-mRNA 3'-splice site binding, protein domain specific binding, ribonucleoprotein complex binding, single-stranded DNA binding, t…
Heterogeneous nuclear ribonucleoprotein K-like OS=Rattus norvegicus OX=12116 GN=LOC122359916 PE=4 SV=2	M2R9K1	LOC122359916	442
Cluster of Glutathione S-transferase alpha-3 OS=Rattus norvegicus OX=12116 GN=Gsta3 PE=1 SV=3 (P24924)	P24924 [6]	Gsta3	484				cellular response to lithium ion, epithelial cell differentiation, glutathione derivative biosynthetic process, glutathione metabolic process, linoleic acid metabolic process, prostaglandin metabolic process, xenobiotic catabolic process, xenobiotic metabolic process	aging, epithelial cell differentiation						glutathione derivative biosynthetic process, glutathione metabolic process, linoleic acid metabolic process, prostaglandin metabolic process, xenobiotic catabolic process, xenobiotic metabolic process	response to bacterium					cellular response to lithium ion, response to bacterium, response to drug, response to herbicide, response to nicotine, response to nutrient levels, response to stilbenoid, response to zinc ion, xenobiotic catabolic process, xenobiotic metabolic process				cytosol, mitochondrion					mitochondrion	organelle membrane	mitochondrion		organelle membrane	organelle membrane			glutathione peroxidase activity		fatty acid binding, glutathione binding, protein homodimerization activity	glutathione peroxidase activity, glutathione transferase activity, steroid delta-isomerase activity							fatty acid binding, glutathione binding, glutathione peroxidase activity, glutathione transferase activity, protein homodimerization activity, steroid delta-isomerase activity
Glutathione S-transferase alpha-3 OS=Rattus norvegicus OX=12116 GN=Gsta3 PE=1 SV=3	P24924	Gsta3	447				epithelial cell differentiation, glutathione derivative biosynthetic process, glutathione metabolic process, linoleic acid metabolic process, prostaglandin metabolic process, xenobiotic catabolic process, xenobiotic metabolic process	aging, epithelial cell differentiation						glutathione derivative biosynthetic process, glutathione metabolic process, linoleic acid metabolic process, prostaglandin metabolic process, xenobiotic catabolic process, xenobiotic metabolic process						response to drug, response to nutrient levels, xenobiotic catabolic process, xenobiotic metabolic process				cytosol						organelle membrane			organelle membrane	organelle membrane			glutathione peroxidase activity		fatty acid binding, glutathione binding	glutathione peroxidase activity, glutathione transferase activity, steroid delta-isomerase activity							fatty acid binding, glutathione binding, glutathione peroxidase activity, glutathione transferase activity, steroid delta-isomerase activity
Glutathione S-transferase OS=Rattus norvegicus OX=12116 GN=Gsta3 PE=3 SV=1	A2A2G2JTB1 (+1)	Gsta3	32
Glutathione S-transferase alpha-4 OS=Rattus norvegicus OX=12116 GN=Gsta4 PE=1 SV=2	P14942	Gsta4	36				cellular response to lithium ion, glutathione metabolic process, xenobiotic metabolic process							glutathione metabolic process, xenobiotic metabolic process						cellular response to lithium ion, response to herbicide, response to nicotine, response to zinc ion, xenobiotic metabolic process				mitochondrion					mitochondrion		mitochondrion								protein homodimerization activity	glutathione transferase activity							glutathione transferase activity, protein homodimerization activity
Glutathione S-transferase A6 OS=Rattus norvegicus OX=12116 GN=Gsta6 PE=1 SV=1	Q6AXY2	Gsta6	24				glutathione metabolic process, xenobiotic metabolic process							glutathione metabolic process, xenobiotic metabolic process	response to bacterium					response to bacterium, response to stilbenoid, xenobiotic metabolic process				cytosol																glutathione transferase activity							glutathione transferase activity
Similar to class-alpha glutathione S-transferase OS=Rattus norvegicus OX=12116 GN=RGD1562127 PE=4 SV=3	D3ZD94	RGD1562127	2
Alpha-crystallin B chain OS=Rattus norvegicus OX=12116 GN=Cryab PE=1 SV=1	P23928	Cryab	454		negative regulation of amyloid fibril formation, negative regulation of apoptotic process, negative regulation of cell growth, negative regulation of cysteine-type endopeptidase activity involved in apoptotic process, negative regulation of gene expression, negative regulation of intracellular transport, negative regulation of protein complex assembly, negative regulation of reactive oxygen speci…		apoptotic process involved in morphogenesis, cellular response to gamma radiation, microtubule polymerization or depolymerization, protein folding, stress-activated MAPK cascade, tubulin complex assembly	aging, apoptotic process involved in morphogenesis, camera-type eye development, lens development in camera-type eye, multicellular organism aging, muscle organ development						stress-activated MAPK cascade		lens development in camera-type eye, multicellular organism aging, muscle organ development				cellular response to gamma radiation, response to estradiol, response to hydrogen peroxide, response to hypoxia, stress-activated MAPK cascade			Golgi apparatus	Golgi apparatus, I band, M band, Z disc, cardiac myofibril, cytosol, mitochondrion	actin filament bundle, microtubule cytoskeleton			extracellular region	Golgi apparatus, I band, M band, Z disc, actin filament bundle, cardiac myofibril, microtubule cytoskeleton, mitochondrion, nucleus	plasma membrane, synaptic membrane	mitochondrion	nucleus		I band, M band, Z disc, actin filament bundle	plasma membrane, synaptic membrane				beta-amyloid binding, macromolecular complex binding, metal ion binding, microtubule binding, protein homodimerization activity, unfolded protein binding								beta-amyloid binding, cytoskeletal protein binding, identical protein binding, macromolecular complex binding, metal ion binding, microtubule binding, protein homodimerization activity, structural constituent of eye lens, structural molecule activity, unfolded protein binding
Cluster of Heat shock 72 kDa protein 1B OS=Rattus norvegicus OX=12116 GN=Hspa1b PE=2 SV=1 (P2DMW1)	P2DMW1 [2]	Hspa1b	523		mRNA catabolic process, negative regulation of apoptotic process, negative regulation of cell death, negative regulation of cell growth, negative regulation of cell proliferation, negative regulation of cysteine-type endopeptidase activity involved in apoptotic process, negative regulation of endoplasmic reticulum stress-induced intrinsic apoptotic signaling pathway, negative regulation of extrin…		ATP metabolic process, binding of sperm to zona pellucida, cellular heat acclimation, cellular response to heat, cellular response to unfolded protein, chaperone mediated protein folding requiring cofactor, chaperone-mediated protein complex assembly, mRNA catabolic process, negative regulation of mitochondrial outer membrane permeabilization involved in apoptotic signaling pathway, negative regu…		negative regulation of mitochondrial outer membrane permeabilization involved in apoptotic signaling pathway, vesicle-mediated transport			negative regulation of mitochondrial outer membrane permeabilization involved in apoptotic signaling pathway, vesicle-mediated transport		ATP metabolic process, mRNA catabolic process	binding of sperm to zona pellucida	negative regulation of vasoconstriction		binding of sperm to zona pellucida	binding of sperm to zona pellucida	cellular heat acclimation, cellular response to heat, cellular response to unfolded protein, defense response, negative regulation of transcription from RNA polymerase II promoter in response to stress				centriole, cytosol, mitochondrial matrix, mitochondrion, perinuclear region of cytoplasm	centriole, centrosome				COP9 signalosome, centriole, centrosome, mitochondrial matrix, mitochondrion, nuclear speck, nucleus	apical plasma membrane, basolateral plasma membrane, membrane raft, plasma membrane	mitochondrial matrix	COP9 signalosome, nuclear speck, nucleus		COP9 signalosome, centriole, centrosome, mitochondrial matrix, nuclear speck	apical plasma membrane, basolateral plasma membrane				ATP binding, C3HC4-type RING finger domain binding, G-protein coupled receptor binding, NF-kappaB binding, denatured protein binding, disordered domain specific binding, heat shock protein binding, histone deacetylase binding, misfolded protein binding, protease binding, protein N-terminus binding, protein binding involved in protein folding, ubiquitin protein ligase binding, unfolded protein bin…	ATPase activity							ATP binding, ATPase activity, C3HC4-type RING finger domain binding, G-protein coupled receptor binding, NF-kappaB binding, denatured protein binding, disordered domain specific binding, heat shock protein binding, histone deacetylase binding, misfolded protein binding, protease binding, protein N-terminus binding, protein binding involved in protein folding, transcription corepressor activity, u…
Heat shock 72 kDa protein 1B OS=Rattus norvegicus OX=12116 GN=Hspa1b PE=2 SV=1	P2DMW1	Hspa1b	499		mRNA catabolic process, negative regulation of apoptotic process, negative regulation of cell death, negative regulation of cell growth, negative regulation of cell proliferation, negative regulation of cysteine-type endopeptidase activity involved in apoptotic process, negative regulation of endoplasmic reticulum stress-induced intrinsic apoptotic signaling pathway, negative regulation of extrin…		ATP metabolic process, binding of sperm to zona pellucida, cellular heat acclimation, cellular response to heat, cellular response to unfolded protein, chaperone mediated protein folding requiring cofactor, chaperone-mediated protein complex assembly, mRNA catabolic process, negative regulation of mitochondrial outer membrane permeabilization involved in apoptotic signaling pathway, negative regu…		negative regulation of mitochondrial outer membrane permeabilization involved in apoptotic signaling pathway, vesicle-mediated transport			negative regulation of mitochondrial outer membrane permeabilization involved in apoptotic signaling pathway, vesicle-mediated transport		ATP metabolic process, mRNA catabolic process	binding of sperm to zona pellucida	negative regulation of vasoconstriction		binding of sperm to zona pellucida	binding of sperm to zona pellucida	cellular heat acclimation, cellular response to heat, cellular response to unfolded protein, defense response, negative regulation of transcription from RNA polymerase II promoter in response to stress				centriole, cytosol, mitochondrion, perinuclear region of cytoplasm	centriole, centrosome				centriole, centrosome, mitochondrion, nuclear speck, nucleus	apical plasma membrane, basolateral plasma membrane, membrane raft, plasma membrane	mitochondrion	nuclear speck, nucleus		centriole, centrosome, nuclear speck	apical plasma membrane, basolateral plasma membrane				ATP binding, C3HC4-type RING finger domain binding, G-protein coupled receptor binding, NF-kappaB binding, denatured protein binding, disordered domain specific binding, heat shock protein binding, histone deacetylase binding, misfolded protein binding, protease binding, protein N-terminus binding, protein binding involved in protein folding, ubiquitin protein ligase binding, unfolded protein bin…	ATPase activity							ATP binding, ATPase activity, C3HC4-type RING finger domain binding, G-protein coupled receptor binding, NF-kappaB binding, denatured protein binding, disordered domain specific binding, heat shock protein binding, histone deacetylase binding, misfolded protein binding, protease binding, protein N-terminus binding, protein binding involved in protein folding, transcription corepressor activity, u…
Heat shock 72 kDa protein 1-like OS=Rattus norvegicus OX=12116 GN=Hspa1l PE=2 SV=2	P55263	Hspa1l	219		positive regulation of protein targeting to mitochondrion		binding of sperm to zona pellucida, cellular response to unfolded protein, chaperone mediated protein folding requiring cofactor, protein refolding		vesicle-mediated transport			vesicle-mediated transport			binding of sperm to zona pellucida			binding of sperm to zona pellucida	binding of sperm to zona pellucida	cellular response to unfolded protein				cytosol, mitochondrial matrix, mitochondrion					COP9 signalosome, mitochondrial matrix, mitochondrion, nucleus	plasma membrane	mitochondrial matrix	COP9 signalosome, nucleus		COP9 signalosome, mitochondrial matrix	plasma membrane				ATP binding, heat shock protein binding, misfolded protein binding, protein binding involved in protein folding, ubiquitin protein ligase binding, unfolded protein binding	ATPase activity							ATP binding, ATPase activity, heat shock protein binding, misfolded protein binding, protein binding involved in protein folding, ubiquitin protein ligase binding, unfolded protein binding
Ketimine reductase mu-crystallin OS=Rattus norvegicus OX=12116 GN=Crym PE=1 SV=1	Q9QYU4	Crym	477		negative regulation of transcription from RNA polymerase II promoter, thyroid hormone metabolic process, thyroid hormone transport		thyroid hormone metabolic process		mitochondrial transport, thyroid hormone transport			mitochondrial transport, thyroid hormone transport		thyroid hormone metabolic process		sensory perception of sound				response to hormone, response to vitamin D				cytosol, mitochondrion					mitochondrion, nucleus		mitochondrion	nucleus							NADP binding, hormone binding, protein homodimerization activity, thyroid hormone binding	thiomorpholine-carboxylate dehydrogenase activity							NADP binding, protein homodimerization activity, thiomorpholine-carboxylate dehydrogenase activity, thyroid hormone binding, transcription corepressor activity
ATPase H+-transporting V1 subunit A OS=Rattus norvegicus OX=12116 GN=Atp6v1a PE=1 SV=1	D4A133	Atp6v1a	521
Cluster of Sodium/potassium-transporting ATPase subunit alpha-3 OS=Rattus norvegicus OX=12116 GN=Atp1a3 PE=1 SV=2 (P26687)	P26687 [7]	Atp1a3	475		cellular potassium ion homeostasis, cellular sodium ion homeostasis, ionotropic glutamate receptor signaling pathway, membrane hyperpolarization, membrane repolarization, negative regulation of calcium ion transmembrane transport, negative regulation of calcium:sodium antiporter activity, negative regulation of cytosolic calcium ion concentration, negative regulation of glucocorticoid biosyntheti…		ATP metabolic process, cellular potassium ion homeostasis, cellular response to beta-amyloid, cellular response to mechanical stimulus, cellular response to retinoic acid, cellular response to steroid hormone stimulus, cellular response to thyroid hormone stimulus, cellular sodium ion homeostasis, flagellated sperm motility, ionotropic glutamate receptor signaling pathway, negative regulation of …	amygdala development, cerebral cortex development, olfactory cortex development	cation transmembrane transport, energy coupled proton transmembrane transport, against electrochemical gradient, establishment or maintenance of transmembrane electrochemical gradient, membrane repolarization, neurotransmitter uptake, potassium ion import across plasma membrane, potassium ion transmembrane transport, potassium ion transport, sodium ion export from cell, sodium ion transmembrane t…			cation transmembrane transport, energy coupled proton transmembrane transport, against electrochemical gradient, establishment or maintenance of transmembrane electrochemical gradient, flagellated sperm motility, membrane repolarization, neurotransmitter uptake, potassium ion import across plasma membrane, potassium ion transmembrane transport, potassium ion transport, sodium ion export from cell…	flagellated sperm motility	ATP metabolic process	fertilization, spermatogenesis	adult locomotory behavior, amygdala development, behavioral fear response, cardiac muscle contraction, cerebral cortex development, memory, olfactory cortex development, regulation of blood pressure, regulation of respiratory gaseous exchange by neurological system process, regulation of vasoconstriction, relaxation of cardiac muscle, spermatogenesis, visual learning		fertilization, spermatogenesis	fertilization, spermatogenesis	behavioral fear response, cellular response to beta-amyloid, cellular response to mechanical stimulus, cellular response to retinoic acid, cellular response to steroid hormone stimulus, cellular response to thyroid hormone stimulus, ionotropic glutamate receptor signaling pathway, regulation of cardiac muscle contraction by calcium ion signaling, response to auditory stimulus, response to drug, r…			Golgi apparatus	Golgi apparatus, endoplasmic reticulum, endosome		endoplasmic reticulum	endosome		Golgi apparatus, endoplasmic reticulum, endosome, nucleus	T-tubule, apical plasma membrane, basolateral plasma membrane, caveola, integral component of membrane, integral component of presynaptic membrane, lateral plasma membrane, membrane raft, organelle membrane, plasma membrane, sarcolemma, sodium:potassium-exchanging ATPase complex		nucleus	organelle membrane	organelle membrane, sperm midpiece	T-tubule, apical plasma membrane, basolateral plasma membrane, caveola, integral component of presynaptic membrane, lateral plasma membrane, sarcolemma, sodium:potassium-exchanging ATPase complex				ADP binding, ATP binding, D1 dopamine receptor binding, ankyrin binding, beta-amyloid binding, chaperone binding, heparan sulfate proteoglycan binding, metal ion binding, phosphatidylinositol 3-kinase binding, potassium ion binding, protein domain specific binding, protein heterodimerization activity, protein kinase binding, sodium ion binding, steroid binding, steroid hormone binding	ATPase activity, cation-transporting ATPase activity, hydrogen:potassium-exchanging ATPase activity, phosphatase activity, sodium:potassium-exchanging ATPase activity, sodium:potassium-exchanging ATPase activity involved in regulation of cardiac muscle cell membrane potential							ADP binding, ATP binding, ATPase activity, D1 dopamine receptor binding, ankyrin binding, beta-amyloid binding, cation-transporting ATPase activity, chaperone binding, heparan sulfate proteoglycan binding, hydrogen:potassium-exchanging ATPase activity, ion antiporter activity involved in regulation of presynaptic membrane potential, phosphatase activity, phosphatidylinositol 3-kinase binding, pot…
Sodium/potassium-transporting ATPase subunit alpha-3 OS=Rattus norvegicus OX=12116 GN=Atp1a3 PE=1 SV=2	P26687	Atp1a3	373		cellular potassium ion homeostasis, cellular sodium ion homeostasis, ionotropic glutamate receptor signaling pathway, regulation of cardiac muscle cell membrane potential		cellular potassium ion homeostasis, cellular response to beta-amyloid, cellular response to retinoic acid, cellular response to thyroid hormone stimulus, cellular sodium ion homeostasis, ionotropic glutamate receptor signaling pathway, neuron projection maintenance, potassium ion import across plasma membrane	cerebral cortex development	hydrogen ion transmembrane transport, potassium ion import across plasma membrane, potassium ion transport, sodium ion export from cell			hydrogen ion transmembrane transport, potassium ion import across plasma membrane, potassium ion transport, sodium ion export from cell				adult locomotory behavior, cardiac muscle contraction, cerebral cortex development, memory, visual learning				cellular response to beta-amyloid, cellular response to retinoic acid, cellular response to thyroid hormone stimulus, ionotropic glutamate receptor signaling pathway, response to drug, visual learning			Golgi apparatus	Golgi apparatus, endoplasmic reticulum		endoplasmic reticulum			Golgi apparatus, endoplasmic reticulum, nucleus	integral component of presynaptic membrane, organelle membrane, plasma membrane, sarcolemma, sodium:potassium-exchanging ATPase complex		nucleus	organelle membrane	organelle membrane	integral component of presynaptic membrane, plasma membrane, sarcolemma, sodium:potassium-exchanging ATPase complex				ATP binding, D1 dopamine receptor binding, beta-amyloid binding, chaperone binding, heparan sulfate proteoglycan binding, metal ion binding	sodium:potassium-exchanging ATPase activity involved in regulation of cardiac muscle cell membrane potential							ATP binding, D1 dopamine receptor binding, beta-amyloid binding, chaperone binding, heparan sulfate proteoglycan binding, ion antiporter activity involved in regulation of presynaptic membrane potential, metal ion binding, sodium:potassium-exchanging ATPase activity involved in regulation of cardiac muscle cell membrane potential
Sodium/potassium-transporting ATPase subunit alpha-1 OS=Rattus norvegicus OX=12116 GN=Atp1a1 PE=1 SV=1	P26685	Atp1a1	262		cellular potassium ion homeostasis, cellular sodium ion homeostasis, membrane hyperpolarization, membrane repolarization, negative regulation of glucocorticoid biosynthetic process, negative regulation of heart contraction, positive regulation of heart contraction, positive regulation of striated muscle contraction, regulation of blood pressure, regulation of cardiac muscle cell contraction, regu…		cellular potassium ion homeostasis, cellular response to mechanical stimulus, cellular response to steroid hormone stimulus, cellular sodium ion homeostasis, potassium ion import across plasma membrane		energy coupled proton transmembrane transport, against electrochemical gradient, establishment or maintenance of transmembrane electrochemical gradient, hydrogen ion transmembrane transport, membrane repolarization, potassium ion import across plasma membrane, sodium ion export from cell, transmembrane transport			energy coupled proton transmembrane transport, against electrochemical gradient, establishment or maintenance of transmembrane electrochemical gradient, hydrogen ion transmembrane transport, membrane repolarization, potassium ion import across plasma membrane, sodium ion export from cell, transmembrane transport				cardiac muscle contraction, regulation of blood pressure, relaxation of cardiac muscle				cellular response to mechanical stimulus, cellular response to steroid hormone stimulus, response to drug, response to glycoside			Golgi apparatus	Golgi apparatus, endoplasmic reticulum, endosome		endoplasmic reticulum	endosome		Golgi apparatus, endoplasmic reticulum, endosome	T-tubule, apical plasma membrane, basolateral plasma membrane, caveola, integral component of membrane, lateral plasma membrane, membrane raft, organelle membrane, plasma membrane, sarcolemma, sodium:potassium-exchanging ATPase complex			organelle membrane	organelle membrane	T-tubule, apical plasma membrane, basolateral plasma membrane, caveola, lateral plasma membrane, sarcolemma, sodium:potassium-exchanging ATPase complex				ADP binding, ATP binding, ankyrin binding, chaperone binding, phosphatidylinositol 3-kinase binding, potassium ion binding, protein domain specific binding, protein heterodimerization activity, protein kinase binding, sodium ion binding, steroid hormone binding	phosphatase activity, sodium:potassium-exchanging ATPase activity							ADP binding, ATP binding, ankyrin binding, chaperone binding, phosphatase activity, phosphatidylinositol 3-kinase binding, potassium ion binding, protein domain specific binding, protein heterodimerization activity, protein kinase binding, sodium ion binding, sodium:potassium-exchanging ATPase activity, steroid hormone binding
Sodium/potassium-transporting ATPase subunit alpha-2 OS=Rattus norvegicus OX=12116 GN=Atp1a2 PE=1 SV=1	P26686	Atp1a2	173		cellular potassium ion homeostasis, cellular sodium ion homeostasis, negative regulation of calcium ion transmembrane transport, negative regulation of calcium:sodium antiporter activity, negative regulation of cytosolic calcium ion concentration, negative regulation of heart contraction, negative regulation of striated muscle contraction, neurotransmitter uptake, regulation of blood pressure, re…		ATP metabolic process, cellular potassium ion homeostasis, cellular response to mechanical stimulus, cellular response to steroid hormone stimulus, cellular sodium ion homeostasis, negative regulation of cytosolic calcium ion concentration, potassium ion import across plasma membrane, potassium ion transmembrane transport, regulation of cardiac muscle contraction by calcium ion signaling	amygdala development, olfactory cortex development	cation transmembrane transport, energy coupled proton transmembrane transport, against electrochemical gradient, hydrogen ion transmembrane transport, neurotransmitter uptake, potassium ion import across plasma membrane, potassium ion transmembrane transport, sodium ion export from cell			cation transmembrane transport, energy coupled proton transmembrane transport, against electrochemical gradient, hydrogen ion transmembrane transport, neurotransmitter uptake, potassium ion import across plasma membrane, potassium ion transmembrane transport, sodium ion export from cell	locomotion	ATP metabolic process		adult locomotory behavior, amygdala development, behavioral fear response, cardiac muscle contraction, olfactory cortex development, regulation of blood pressure, regulation of respiratory gaseous exchange by neurological system process, regulation of vasoconstriction, relaxation of cardiac muscle, visual learning				behavioral fear response, cellular response to mechanical stimulus, cellular response to steroid hormone stimulus, regulation of cardiac muscle contraction by calcium ion signaling, response to auditory stimulus, response to glycoside, response to nicotine, visual learning				endosome			endosome		endosome	T-tubule, caveola, organelle membrane, plasma membrane, sarcolemma, sodium:potassium-exchanging ATPase complex			organelle membrane	organelle membrane	T-tubule, caveola, sarcolemma, sodium:potassium-exchanging ATPase complex				ATP binding, chaperone binding, potassium ion binding, protein heterodimerization activity, sodium ion binding, steroid hormone binding	ATPase activity, cation-transporting ATPase activity, sodium:potassium-exchanging ATPase activity							ATP binding, ATPase activity, cation-transporting ATPase activity, chaperone binding, potassium ion binding, protein heterodimerization activity, sodium ion binding, sodium:potassium-exchanging ATPase activity, steroid binding, steroid hormone binding
Sodium/potassium-transporting ATPase subunit alpha-4 OS=Rattus norvegicus OX=12116 GN=Atp1a4 PE=2 SV=1	Q64541	Atp1a4	22		cellular potassium ion homeostasis, cellular sodium ion homeostasis, regulation of cellular pH, regulation of membrane potential		cellular potassium ion homeostasis, cellular sodium ion homeostasis, flagellated sperm motility, potassium ion import across plasma membrane, potassium ion transmembrane transport, regulation of cellular pH		hydrogen ion transmembrane transport, potassium ion import across plasma membrane, potassium ion transmembrane transport, potassium ion transport, sodium ion export from cell, sodium ion transport			flagellated sperm motility, hydrogen ion transmembrane transport, potassium ion import across plasma membrane, potassium ion transmembrane transport, potassium ion transport, sodium ion export from cell, sodium ion transport	flagellated sperm motility		fertilization, spermatogenesis	spermatogenesis		fertilization, spermatogenesis	fertilization, spermatogenesis											sodium:potassium-exchanging ATPase complex				sperm midpiece	sodium:potassium-exchanging ATPase complex				ATP binding, metal ion binding	cation-transporting ATPase activity, sodium:potassium-exchanging ATPase activity							ATP binding, cation-transporting ATPase activity, metal ion binding, sodium:potassium-exchanging ATPase activity
Sodium/potassium-transporting ATPase subunit alpha OS=Rattus norvegicus OX=12116 GN=Atp4a PE=1 SV=1	F1LRK1	Atp4a	42
Potassium-transporting ATPase alpha chain 2 OS=Rattus norvegicus OX=12116 GN=Atp12a PE=1 SV=1	P54728 (+1)	Atp12a	32		cellular potassium ion homeostasis, cellular sodium ion homeostasis, potassium ion homeostasis, regulation of pH		cellular potassium ion homeostasis, cellular sodium ion homeostasis, potassium ion import across plasma membrane		hydrogen ion transmembrane transport, potassium ion import across plasma membrane, sodium ion export from cell			hydrogen ion transmembrane transport, potassium ion import across plasma membrane, sodium ion export from cell								response to metal ion, response to organic cyclic compound										apical plasma membrane, basolateral plasma membrane, integral component of membrane, plasma membrane					apical plasma membrane, basolateral plasma membrane, plasma membrane				ATP binding, metal ion binding	hydrogen:potassium-exchanging ATPase activity, sodium:potassium-exchanging ATPase activity							ATP binding, hydrogen:potassium-exchanging ATPase activity, metal ion binding, sodium:potassium-exchanging ATPase activity
Rab GDP dissociation inhibitor beta OS=Rattus norvegicus OX=12116 GN=Gdi2 PE=1 SV=2	P52399	Gdi2	483		positive regulation of GTPase activity, small GTPase mediated signal transduction		small GTPase mediated signal transduction		protein transport, vesicle-mediated transport			protein transport, vesicle-mediated transport								small GTPase mediated signal transduction			Golgi apparatus	Golgi apparatus, cytosol					Golgi apparatus	membrane									small GTPase binding						GTPase activator activity, Rab GDP-dissociation inhibitor activity		GTPase activator activity, Rab GDP-dissociation inhibitor activity, small GTPase binding
Syntaxin-binding protein 1 OS=Rattus norvegicus OX=12116 GN=Stxbp1 PE=1 SV=1	P61765	Stxbp1	456	platelet aggregation	long term synaptic depression, negative regulation of SNARE complex assembly, negative regulation of neuron apoptotic process, negative regulation of protein complex assembly, negative regulation of synaptic transmission, GABAergic, platelet aggregation, positive regulation of calcium ion-dependent exocytosis, positive regulation of exocytosis, positive regulation of glutamate secretion, neurotra…		SNARE complex assembly, axon target recognition, cellular response to interferon-gamma, neuromuscular synaptic transmission, neurotransmitter secretion, platelet aggregation, platelet degranulation, presynaptic dense core vesicle exocytosis, protein localization to plasma membrane, synaptic vesicle maturation, synaptic vesicle priming, vesicle docking involved in exocytosis	axon target recognition, developmental process involved in reproduction, synaptic vesicle maturation	SNARE complex assembly, exocytosis, intracellular protein transport, neurotransmitter secretion, platelet degranulation, presynaptic dense core vesicle exocytosis, synaptic vesicle priming, vesicle docking involved in exocytosis, vesicle-mediated transport		cellular response to interferon-gamma	SNARE complex assembly, exocytosis, intracellular protein transport, neurotransmitter secretion, platelet degranulation, presynaptic dense core vesicle exocytosis, protein localization to plasma membrane, synaptic vesicle priming, vesicle docking involved in exocytosis, vesicle-mediated transport				axon target recognition, platelet aggregation		developmental process involved in reproduction	developmental process involved in reproduction	cellular response to interferon-gamma, platelet aggregation, response to estradiol				cytosol, perinuclear region of cytoplasm, phagocytic vesicle, platelet alpha granule	cytoskeleton				cytoskeleton, nucleoplasm, nucleus, phagocytic vesicle, platelet alpha granule	plasma membrane, presynaptic active zone membrane		nucleoplasm, nucleus		nucleoplasm	presynaptic active zone membrane				SNARE binding, identical protein binding, phospholipase binding, protein N-terminus binding, protein domain specific binding, protein kinase binding, syntaxin binding, syntaxin-1 binding								SNARE binding, identical protein binding, phospholipase binding, protein N-terminus binding, protein domain specific binding, protein kinase binding, syntaxin binding, syntaxin-1 binding
Cluster of Acidic leucine-rich nuclear phosphoprotein 32 family member A OS=Rattus norvegicus OX=12116 GN=Anp32a PE=1 SV=2 (F7EL36)	F7EL36 [2]	Anp32a	443
Acidic leucine-rich nuclear phosphoprotein 32 family member A OS=Rattus norvegicus OX=12116 GN=Anp32a PE=1 SV=2	F7EL36	Anp32a	442
Acidic leucine-rich nuclear phosphoprotein 32 family member A OS=Rattus norvegicus OX=12116 GN=Anp32a PE=1 SV=1	A2A2G2K7X2	Anp32a	376
Beta-crystallin B2 OS=Rattus norvegicus OX=12116 GN=Crybb2 PE=1 SV=2	P62697	Crybb2	422					camera-type eye development, lens development in camera-type eye								lens development in camera-type eye, visual perception																							identical protein binding								identical protein binding, structural constituent of eye lens
Cluster of Inosine-5'-monophosphate dehydrogenase 1 OS=Rattus norvegicus OX=12116 GN=Impdh1 PE=3 SV=1 (D3ZLZ7)	D3ZLZ7 [2]	Impdh1	447				GMP biosynthetic process, GTP biosynthetic process, lymphocyte proliferation	retina development in camera-type eye			lymphocyte proliferation			GMP biosynthetic process, GTP biosynthetic process, purine nucleotide biosynthetic process		retina development in camera-type eye				response to cold				cytoplasm					nucleus			nucleus							DNA binding, metal ion binding, nucleotide binding	IMP dehydrogenase activity							DNA binding, IMP dehydrogenase activity, metal ion binding, nucleotide binding
Inosine-5'-monophosphate dehydrogenase 1 OS=Rattus norvegicus OX=12116 GN=Impdh1 PE=3 SV=1	D3ZLZ7	Impdh1	447				GMP biosynthetic process, GTP biosynthetic process, lymphocyte proliferation	retina development in camera-type eye			lymphocyte proliferation			GMP biosynthetic process, GTP biosynthetic process, purine nucleotide biosynthetic process		retina development in camera-type eye				response to cold				cytoplasm					nucleus			nucleus							DNA binding, metal ion binding, nucleotide binding	IMP dehydrogenase activity							DNA binding, IMP dehydrogenase activity, metal ion binding, nucleotide binding
Inosine-5'-monophosphate dehydrogenase OS=Rattus norvegicus OX=12116 GN=Impdh1 PE=3 SV=1	A2A2A2MXZ8	Impdh1	422
Ubiquitin carboxyl-terminal hydrolase isozyme L1 OS=Rattus norvegicus OX=12116 GN=Uchl1 PE=1 SV=2	Q22981	Uchl1	427		negative regulation of MAP kinase activity		axon target recognition, axonal transport of mitochondrion, axonogenesis, cellular response to drug, muscle fiber development, protein deubiquitination, ubiquitin-dependent protein catabolic process	axon target recognition, muscle fiber development	axonal transport of mitochondrion			axonal transport of mitochondrion		protein deubiquitination, ubiquitin-dependent protein catabolic process		adult walking behavior, axon target recognition, neuromuscular process, sensory perception of pain				cellular response to drug, response to ischemia				axon cytoplasm, cytosol, endoplasmic reticulum membrane		endoplasmic reticulum membrane			endoplasmic reticulum membrane, nucleoplasm	endoplasmic reticulum membrane		nucleoplasm		endoplasmic reticulum membrane, nucleoplasm					alpha-2A adrenergic receptor binding, ubiquitin binding, ubiquitin protein ligase binding	cysteine-type endopeptidase activity, ligase activity, omega peptidase activity, thiol-dependent ubiquitin-specific protease activity							alpha-2A adrenergic receptor binding, cysteine-type endopeptidase activity, ligase activity, omega peptidase activity, thiol-dependent ubiquitin-specific protease activity, ubiquitin binding, ubiquitin protein ligase binding
Cluster of Calmodulin-2 OS=Rattus norvegicus OX=12116 GN=Calm2 PE=1 SV=1 (P2DP32)	P2DP32 [2]	Calm2	338		activation of adenylate cyclase activity, calcium-mediated signaling, mitochondrion-ER tethering, negative regulation of high voltage-gated calcium channel activity, negative regulation of ryanodine-sensitive calcium-release channel activity, positive regulation of DNA binding, positive regulation of cyclic-nucleotide phosphodiesterase activity, positive regulation of nitric-oxide synthase activi…		G2/M transition of mitotic cell cycle, autophagosome docking, calcium-mediated signaling, establishment of protein localization to mitochondrial membrane, mitochondrion-ER tethering		establishment of protein localization to membrane, establishment of protein localization to mitochondrial membrane			establishment of protein localization to membrane, establishment of protein localization to mitochondrial membrane, mitochondrion-ER tethering		autophagosome docking						calcium-mediated signaling, detection of calcium ion, response to amphetamine, response to calcium ion, response to corticosterone				mitochondrion, sarcomere	centrosome, spindle microtubule, spindle pole				centrosome, mitochondrion, nucleus, sarcomere, spindle microtubule, spindle pole	calcium channel complex, plasma membrane, voltage-gated potassium channel complex	mitochondrion	nucleus		centrosome, sarcomere, spindle microtubule, spindle pole	voltage-gated potassium channel complex				N-terminal myristoylation domain binding, adenylate cyclase binding, calcium ion binding, disordered domain specific binding, ion channel binding, nitric-oxide synthase binding, protein N-terminus binding, protein domain specific binding, protein kinase binding, titin binding						adenylate cyclase activator activity, nitric-oxide synthase regulator activity, protein phosphatase activator activity		N-terminal myristoylation domain binding, adenylate cyclase activator activity, adenylate cyclase binding, calcium channel inhibitor activity, calcium ion binding, disordered domain specific binding, ion channel binding, nitric-oxide synthase binding, nitric-oxide synthase regulator activity, protein N-terminus binding, protein kinase binding, protein phosphatase activator activity, titin binding
Calmodulin-2 OS=Rattus norvegicus OX=12116 GN=Calm2 PE=1 SV=1	P2DP32	Calm2	338		activation of adenylate cyclase activity, calcium-mediated signaling, mitochondrion-ER tethering, negative regulation of high voltage-gated calcium channel activity, negative regulation of ryanodine-sensitive calcium-release channel activity, positive regulation of DNA binding, positive regulation of cyclic-nucleotide phosphodiesterase activity, positive regulation of nitric-oxide synthase activi…		G2/M transition of mitotic cell cycle, autophagosome docking, calcium-mediated signaling, establishment of protein localization to mitochondrial membrane, mitochondrion-ER tethering		establishment of protein localization to membrane, establishment of protein localization to mitochondrial membrane			establishment of protein localization to membrane, establishment of protein localization to mitochondrial membrane, mitochondrion-ER tethering		autophagosome docking						calcium-mediated signaling, detection of calcium ion, response to amphetamine, response to calcium ion, response to corticosterone				mitochondrion, sarcomere	centrosome, spindle microtubule, spindle pole				centrosome, mitochondrion, nucleus, sarcomere, spindle microtubule, spindle pole	calcium channel complex, plasma membrane, voltage-gated potassium channel complex	mitochondrion	nucleus		centrosome, sarcomere, spindle microtubule, spindle pole	voltage-gated potassium channel complex				N-terminal myristoylation domain binding, adenylate cyclase binding, calcium ion binding, disordered domain specific binding, ion channel binding, nitric-oxide synthase binding, protein N-terminus binding, protein domain specific binding, protein kinase binding, titin binding						adenylate cyclase activator activity, nitric-oxide synthase regulator activity, protein phosphatase activator activity		N-terminal myristoylation domain binding, adenylate cyclase activator activity, adenylate cyclase binding, calcium channel inhibitor activity, calcium ion binding, disordered domain specific binding, ion channel binding, nitric-oxide synthase binding, nitric-oxide synthase regulator activity, protein N-terminus binding, protein kinase binding, protein phosphatase activator activity, titin binding
Calmodulin-like protein 3 OS=Rattus norvegicus OX=12116 GN=Calml3 PE=2 SV=1	Q5U226	Calml3	2
Malate dehydrogenase, mitochondrial OS=Rattus norvegicus OX=12116 GN=Mdh2 PE=1 SV=2	P24636	Mdh2	429				NADH metabolic process, aerobic respiration, malate metabolic process, oxaloacetate metabolic process, tricarboxylic acid cycle							NADH metabolic process, aerobic respiration, carbohydrate metabolic process, malate metabolic process, oxaloacetate metabolic process, tricarboxylic acid cycle										mitochondrial matrix, mitochondrion					mitochondrial matrix, mitochondrion	membrane	mitochondrial matrix			mitochondrial matrix					protein homodimerization activity, protein self-association	L-malate dehydrogenase activity, malate dehydrogenase (NADP+) activity							L-malate dehydrogenase activity, malate dehydrogenase (NADP+) activity, protein homodimerization activity, protein self-association
Cluster of Isoform 3 of Dynamin-1 OS=Rattus norvegicus OX=12116 GN=Dnm1 (P21575-3)	P21575-3 [8]	Dnm1	379
Isoform 3 of Dynamin-1 OS=Rattus norvegicus OX=12116 GN=Dnm1	P21575-3	Dnm1	368
Isoform 5 of Dynamin-1 OS=Rattus norvegicus OX=12116 GN=Dnm1	P21575-5 (+2)	Dnm1	362
Dynamin-2 OS=Rattus norvegicus OX=12116 GN=Dnm2 PE=1 SV=2	A2A2A2MY48 (+3)	Dnm2	123
Cluster of Heterogeneous nuclear ribonucleoprotein M OS=Rattus norvegicus OX=12116 GN=Hnrnpm PE=1 SV=1 (F1M3D3)	F1M3D3 [4]	Hnrnpm	371		MAPK cascade, positive regulation of cellular extravasation, positive regulation of protein import, positive regulation of protein localization to nucleus, regulation of mRNA stability involved in response to oxidative stress, tumor necrosis factor-mediated signaling pathway		MAPK cascade, alternative mRNA splicing, via spliceosome, cellular response to carcinoembryonic antigen, cellular response to lipopolysaccharide, regulation of mRNA stability involved in response to oxidative stress, tumor necrosis factor-mediated signaling pathway	developmental process						MAPK cascade, alternative mRNA splicing, via spliceosome	cellular response to lipopolysaccharide					MAPK cascade, cellular response to carcinoembryonic antigen, cellular response to lipopolysaccharide, regulation of mRNA stability involved in response to oxidative stress, tumor necrosis factor-mediated signaling pathway				cytoplasm, perinuclear region of cytoplasm					catalytic step 2 spliceosome, nuclear matrix, nucleus, paraspeckles, post-mRNA release spliceosomal complex	caveola, integral component of membrane		catalytic step 2 spliceosome, nuclear matrix, paraspeckles, post-mRNA release spliceosomal complex		catalytic step 2 spliceosome, nuclear matrix, paraspeckles, post-mRNA release spliceosomal complex	caveola				calcium-dependent protein binding, identical protein binding, mRNA binding, protein antigen binding, protein domain specific binding								calcium-dependent protein binding, identical protein binding, mRNA binding, protein antigen binding, protein domain specific binding
Heterogeneous nuclear ribonucleoprotein M OS=Rattus norvegicus OX=12116 GN=Hnrnpm PE=1 SV=1	F1M3D3	Hnrnpm	371
Heterogeneous nuclear ribonucleoprotein M OS=Rattus norvegicus OX=12116 GN=Hnrnpm PE=1 SV=4	Q62826	Hnrnpm	341		positive regulation of protein import, positive regulation of protein localization to nucleus, regulation of mRNA stability involved in response to oxidative stress		alternative mRNA splicing, via spliceosome, cellular response to carcinoembryonic antigen, cellular response to lipopolysaccharide, regulation of mRNA stability involved in response to oxidative stress							alternative mRNA splicing, via spliceosome	cellular response to lipopolysaccharide					cellular response to carcinoembryonic antigen, cellular response to lipopolysaccharide, regulation of mRNA stability involved in response to oxidative stress				cytoplasm					catalytic step 2 spliceosome, nuclear matrix, nucleus, paraspeckles, post-mRNA release spliceosomal complex			catalytic step 2 spliceosome, nuclear matrix, paraspeckles, post-mRNA release spliceosomal complex		catalytic step 2 spliceosome, nuclear matrix, paraspeckles, post-mRNA release spliceosomal complex					RNA binding, calcium-dependent protein binding, mRNA binding, protein antigen binding, protein domain specific binding								RNA binding, calcium-dependent protein binding, mRNA binding, protein antigen binding, protein domain specific binding
HnRNP_M domain-containing protein OS=Rattus norvegicus OX=12116 PE=4 SV=1	A2A2G2JVD4		2
Plasmalemma vesicle-associated protein OS=Rattus norvegicus OX=12116 GN=Plvap PE=1 SV=1	Q9WV78	Plvap	1		MAPK cascade, positive regulation of cellular extravasation, tumor necrosis factor-mediated signaling pathway		MAPK cascade, tumor necrosis factor-mediated signaling pathway	developmental process						MAPK cascade						MAPK cascade, tumor necrosis factor-mediated signaling pathway				perinuclear region of cytoplasm						caveola, integral component of membrane					caveola				identical protein binding								identical protein binding
Cluster of Protein kinase C and casein kinase substrate in neurons protein 1 OS=Rattus norvegicus OX=12116 GN=Pacsin1 PE=1 SV=1 (Q9Z2W5)	Q9Z2W5 [2]	Pacsin1	391		negative regulation of endocytosis, positive regulation of dendrite development		actin filament organization, cytoskeleton organization, neuron projection morphogenesis, plasma membrane tubulation, positive regulation of dendrite development, protein localization to plasma membrane	neuron projection morphogenesis, positive regulation of dendrite development	synaptic vesicle endocytosis			protein localization to membrane, protein localization to plasma membrane, synaptic vesicle endocytosis				neuron projection morphogenesis, positive regulation of dendrite development							COPI-coated vesicle	COPI-coated vesicle, cytoplasmic vesicle membrane, cytosol, endosome, perinuclear region of cytoplasm	cytoskeleton		endosome		COPI-coated vesicle, cytoplasmic vesicle membrane, cytoskeleton, endosome	cytoplasmic vesicle membrane, plasma membrane, postsynaptic density membrane, ruffle membrane			cytoplasmic vesicle membrane	COPI-coated vesicle, cytoplasmic vesicle membrane, postsynaptic density membrane	postsynaptic density membrane, ruffle membrane				cytoskeletal protein binding, identical protein binding, phospholipid binding								cytoskeletal protein binding, identical protein binding, phospholipid binding
Protein kinase C and casein kinase substrate in neurons protein 1 OS=Rattus norvegicus OX=12116 GN=Pacsin1 PE=1 SV=1	Q9Z2W5	Pacsin1	391		negative regulation of endocytosis, positive regulation of dendrite development		actin filament organization, cytoskeleton organization, neuron projection morphogenesis, plasma membrane tubulation, positive regulation of dendrite development, protein localization to plasma membrane	neuron projection morphogenesis, positive regulation of dendrite development	synaptic vesicle endocytosis			protein localization to membrane, protein localization to plasma membrane, synaptic vesicle endocytosis				neuron projection morphogenesis, positive regulation of dendrite development							COPI-coated vesicle	COPI-coated vesicle, cytoplasmic vesicle membrane, cytosol, endosome, perinuclear region of cytoplasm	cytoskeleton		endosome		COPI-coated vesicle, cytoplasmic vesicle membrane, cytoskeleton, endosome	cytoplasmic vesicle membrane, plasma membrane, postsynaptic density membrane, ruffle membrane			cytoplasmic vesicle membrane	COPI-coated vesicle, cytoplasmic vesicle membrane, postsynaptic density membrane	postsynaptic density membrane, ruffle membrane				cytoskeletal protein binding, identical protein binding, phospholipid binding								cytoskeletal protein binding, identical protein binding, phospholipid binding
Protein kinase C and casein kinase substrate in neurons protein 1 OS=Rattus norvegicus OX=12116 GN=Pacsin1 PE=1 SV=1	A2A2G2JWR2	Pacsin1	364
14-3-3 protein beta/alpha OS=Rattus norvegicus OX=12116 GN=Ywhab PE=1 SV=3	P35213	Ywhab	372		cytoplasmic sequestering of protein, negative regulation of G-protein coupled receptor protein signaling pathway, negative regulation of protein dephosphorylation, negative regulation of transcription, DNA-templated, positive regulation of catalytic activity		cytoplasmic sequestering of protein		protein targeting			cytoplasmic sequestering of protein, protein targeting												cytosol, melanosome, perinuclear region of cytoplasm					melanosome, nucleus			nucleus							enzyme binding, histone deacetylase binding, identical protein binding, macromolecular complex binding, phosphoprotein binding, phosphoserine binding, protein C-terminus binding, protein domain specific binding						protein kinase inhibitor activity		enzyme binding, histone deacetylase binding, identical protein binding, macromolecular complex binding, phosphoprotein binding, phosphoserine binding, protein C-terminus binding, protein domain specific binding, protein kinase inhibitor activity
Cluster of Nucleolin OS=Rattus norvegicus OX=12116 GN=Ncl PE=1 SV=1 (Q5U328)	Q5U328 [2]	Ncl	374		negative regulation of apoptotic process, negative regulation of translation, positive regulation of interleukin-6 production, positive regulation of mRNA splicing, via spliceosome, positive regulation of transcription from RNA polymerase II promoter, positive regulation of transcription of nuclear large rRNA transcript from RNA polymerase I promoter, positive regulation of tumor necrosis factor …		cellular response to epidermal growth factor stimulus, cellular response to leukemia inhibitory factor, cellular response to lipopolysaccharide	angiogenesis, liver regeneration	endocytosis			endocytosis			cellular response to lipopolysaccharide, spermatogenesis	angiogenesis, liver regeneration, spermatogenesis		spermatogenesis	spermatogenesis	cellular response to epidermal growth factor stimulus, cellular response to leukemia inhibitory factor, cellular response to lipopolysaccharide				cell cortex					dense fibrillar component, fibrillar center, nucleolus, nucleoplasm, nucleus, spliceosomal complex			dense fibrillar component, fibrillar center, nucleolus, nucleoplasm, spliceosomal complex		dense fibrillar component, fibrillar center, nucleolus, nucleoplasm, spliceosomal complex					DNA topoisomerase binding, ErbB-4 class receptor binding, calcium ion binding, histone binding, identical protein binding, laminin binding, mRNA 5'-UTR binding, protein C-terminus binding, rRNA primary transcript binding, receptor binding, selenocysteine insertion sequence binding, sequence-specific DNA binding, single-stranded DNA binding, telomeric DNA binding								DNA topoisomerase binding, ErbB-4 class receptor binding, calcium ion binding, histone binding, identical protein binding, laminin binding, mRNA 5'-UTR binding, protein C-terminus binding, rRNA primary transcript binding, receptor binding, selenocysteine insertion sequence binding, sequence-specific DNA binding, single-stranded DNA binding, telomeric DNA binding
Nucleolin OS=Rattus norvegicus OX=12116 GN=Ncl PE=1 SV=1	Q5U328	Ncl	374
Nucleolin OS=Rattus norvegicus OX=12116 GN=Ncl PE=1 SV=3	P13383	Ncl	371		negative regulation of apoptotic process, negative regulation of translation, positive regulation of interleukin-6 production, positive regulation of mRNA splicing, via spliceosome, positive regulation of transcription from RNA polymerase II promoter, positive regulation of transcription of nuclear large rRNA transcript from RNA polymerase I promoter, positive regulation of tumor necrosis factor …		cellular response to epidermal growth factor stimulus, cellular response to leukemia inhibitory factor, cellular response to lipopolysaccharide	angiogenesis, liver regeneration	endocytosis			endocytosis			cellular response to lipopolysaccharide, spermatogenesis	angiogenesis, liver regeneration, spermatogenesis		spermatogenesis	spermatogenesis	cellular response to epidermal growth factor stimulus, cellular response to leukemia inhibitory factor, cellular response to lipopolysaccharide				cell cortex					dense fibrillar component, fibrillar center, nucleolus, nucleoplasm, nucleus, spliceosomal complex			dense fibrillar component, fibrillar center, nucleolus, nucleoplasm, spliceosomal complex		dense fibrillar component, fibrillar center, nucleolus, nucleoplasm, spliceosomal complex					DNA topoisomerase binding, ErbB-4 class receptor binding, calcium ion binding, histone binding, identical protein binding, laminin binding, mRNA 5'-UTR binding, protein C-terminus binding, rRNA primary transcript binding, receptor binding, selenocysteine insertion sequence binding, sequence-specific DNA binding, single-stranded DNA binding, telomeric DNA binding								DNA topoisomerase binding, ErbB-4 class receptor binding, calcium ion binding, histone binding, identical protein binding, laminin binding, mRNA 5'-UTR binding, protein C-terminus binding, rRNA primary transcript binding, receptor binding, selenocysteine insertion sequence binding, sequence-specific DNA binding, single-stranded DNA binding, telomeric DNA binding
Cluster of Histone H2A OS=Rattus norvegicus OX=12116 GN=Hist2h2ac PE=3 SV=2 (D4ACV3)	D4ACV3 [13]	Hist2h2ac	366		chromatin silencing		chromatin silencing																						nucleosome, nucleus			nucleus		nucleosome					DNA binding, protein heterodimerization activity								DNA binding, protein heterodimerization activity
Histone H2A OS=Rattus norvegicus OX=12116 GN=Hist2h2ac PE=3 SV=2	D4ACV3 (+1)	Hist2h2ac	212
Histone H2A.J OS=Rattus norvegicus OX=12116 GN=H2afj PE=2 SV=1	A9UMV8	H2afj	197		chromatin silencing		chromatin silencing																						nucleosome, nucleus			nucleus		nucleosome					DNA binding, protein heterodimerization activity								DNA binding, protein heterodimerization activity
Histone H2A OS=Rattus norvegicus OX=12116 GN=Hist1h2ak PE=3 SV=1	D3ZVK7 (+2)	Hist1h2ak	2
Histone H2A OS=Rattus norvegicus OX=12116 GN=LOC122912554 PE=1 SV=1	M2RCL5	LOC122912554	183
Histone H2A OS=Rattus norvegicus OX=12116 GN=H2afx PE=1 SV=1	D3ZXP3	H2afx	171
Histone H2A OS=Rattus norvegicus OX=12116 GN=Hist2h2ab PE=3 SV=1	D3ZWE2	Hist2h2ab	162
Histone H2A OS=Rattus norvegicus OX=12116 GN=H2afz PE=3 SV=1	A2A2A2MXW3 (+2)	H2afz	88
Histone H2A OS=Rattus norvegicus OX=12116 PE=3 SV=2	M2R6X5		2
Aspartate aminotransferase, mitochondrial OS=Rattus norvegicus OX=12116 GN=Got2 PE=1 SV=2	P22527	Got2	352		lactation		aspartate biosynthetic process, aspartate catabolic process, aspartate metabolic process, glutamate catabolic process to 2-oxoglutarate, glutamate catabolic process to aspartate, glutamate metabolic process, oxaloacetate metabolic process	lactation	fatty acid transport, lactation			fatty acid transport, lactation		aspartate biosynthetic process, aspartate catabolic process, aspartate metabolic process, glutamate catabolic process to 2-oxoglutarate, glutamate catabolic process to aspartate, glutamate metabolic process, oxaloacetate metabolic process	female pregnancy	female pregnancy, lactation		female pregnancy	female pregnancy	response to ethanol, response to insulin, response to morphine, response to muscle activity				mitochondrial inner membrane, mitochondrial matrix, mitochondrion					mitochondrial inner membrane, mitochondrial matrix, mitochondrion	T-tubule, mitochondrial inner membrane, plasma membrane, sarcolemma	mitochondrial inner membrane, mitochondrial matrix, mitochondrion		mitochondrial inner membrane	mitochondrial inner membrane, mitochondrial matrix	T-tubule, plasma membrane, sarcolemma				amino acid binding, carboxylic acid binding, enzyme binding, identical protein binding, phospholipid binding, pyridoxal phosphate binding	L-aspartate:2-oxoglutarate aminotransferase activity, kynurenine-oxoglutarate transaminase activity							L-aspartate:2-oxoglutarate aminotransferase activity, amino acid binding, carboxylic acid binding, enzyme binding, identical protein binding, kynurenine-oxoglutarate transaminase activity, phospholipid binding, pyridoxal phosphate binding
Matrin-3 OS=Rattus norvegicus OX=12116 GN=Matr3 PE=1 SV=1	A2A2G2JSR7	Matr3	335
Malate dehydrogenase, cytoplasmic OS=Rattus norvegicus OX=12116 GN=Mdh1 PE=1 SV=3	O88989	Mdh1	336				NADH metabolic process, malate metabolic process, oxaloacetate metabolic process, tricarboxylic acid cycle							NAD metabolic process, NADH metabolic process, carbohydrate metabolic process, malate metabolic process, oxaloacetate metabolic process, tricarboxylic acid cycle										cytosol															NAD binding	L-malate dehydrogenase activity							L-malate dehydrogenase activity, NAD binding, malate dehydrogenase activity
Cluster of Aldo-keto reductase family 1 member B1 OS=Rattus norvegicus OX=12116 GN=Akr1b1 PE=1 SV=3 (P27943)	P27943 [5]	Akr1b1	352		negative regulation of apoptotic process, positive regulation of JAK-STAT cascade, positive regulation of smooth muscle cell proliferation, regulation of urine volume, renal water homeostasis, stress-activated protein kinase signaling cascade, tissue homeostasis		cellular hyperosmotic salinity response, cellular response to methylglyoxal, cellular response to peptide, daunorubicin metabolic process, doxorubicin metabolic process, epithelial cell maturation, naphthalene metabolic process, norepinephrine metabolic process, retinoid metabolic process, sorbitol biosynthetic process, stress-activated protein kinase signaling cascade	epithelial cell maturation, inner medullary collecting duct development, metanephric collecting duct development						daunorubicin metabolic process, doxorubicin metabolic process, monosaccharide metabolic process, naphthalene metabolic process, norepinephrine metabolic process, retinoid metabolic process, sorbitol biosynthetic process	maternal process involved in female pregnancy	inner medullary collecting duct development, maternal process involved in female pregnancy, metanephric collecting duct development, regulation of urine volume, renal water homeostasis, tissue homeostasis		maternal process involved in female pregnancy	maternal process involved in female pregnancy	cellular hyperosmotic salinity response, cellular response to methylglyoxal, cellular response to peptide, response to thyroid hormone, response to water deprivation, stress-activated protein kinase signaling cascade				cell projection cytoplasm, cytosol, mast cell granule, perinuclear region of cytoplasm				extracellular space	mast cell granule, nucleoplasm			nucleoplasm		nucleoplasm						D-threo-aldose 1-dehydrogenase activity, NADP-retinol dehydrogenase activity, alditol:NADP+ 1-oxidoreductase activity, allyl-alcohol dehydrogenase activity, glyceraldehyde oxidoreductase activity, glycerol dehydrogenase [NADP+] activity, prostaglandin H2 endoperoxidase reductase activity, retinal dehydrogenase activity							D-threo-aldose 1-dehydrogenase activity, NADP-retinol dehydrogenase activity, alditol:NADP+ 1-oxidoreductase activity, allyl-alcohol dehydrogenase activity, glyceraldehyde oxidoreductase activity, glycerol dehydrogenase [NADP+] activity, prostaglandin H2 endoperoxidase reductase activity, retinal dehydrogenase activity
Aldo-keto reductase family 1 member B1 OS=Rattus norvegicus OX=12116 GN=Akr1b1 PE=1 SV=3	P27943	Akr1b1	331		negative regulation of apoptotic process, positive regulation of JAK-STAT cascade, positive regulation of smooth muscle cell proliferation, regulation of urine volume, renal water homeostasis, stress-activated protein kinase signaling cascade, tissue homeostasis		cellular hyperosmotic salinity response, cellular response to methylglyoxal, cellular response to peptide, daunorubicin metabolic process, doxorubicin metabolic process, epithelial cell maturation, naphthalene metabolic process, norepinephrine metabolic process, retinoid metabolic process, sorbitol biosynthetic process, stress-activated protein kinase signaling cascade	epithelial cell maturation, inner medullary collecting duct development, metanephric collecting duct development						daunorubicin metabolic process, doxorubicin metabolic process, monosaccharide metabolic process, naphthalene metabolic process, norepinephrine metabolic process, retinoid metabolic process, sorbitol biosynthetic process	maternal process involved in female pregnancy	inner medullary collecting duct development, maternal process involved in female pregnancy, metanephric collecting duct development, regulation of urine volume, renal water homeostasis, tissue homeostasis		maternal process involved in female pregnancy	maternal process involved in female pregnancy	cellular hyperosmotic salinity response, cellular response to methylglyoxal, cellular response to peptide, response to thyroid hormone, response to water deprivation, stress-activated protein kinase signaling cascade				cell projection cytoplasm, cytosol, mast cell granule, perinuclear region of cytoplasm				extracellular space	mast cell granule, nucleoplasm			nucleoplasm		nucleoplasm						D-threo-aldose 1-dehydrogenase activity, NADP-retinol dehydrogenase activity, alditol:NADP+ 1-oxidoreductase activity, allyl-alcohol dehydrogenase activity, glyceraldehyde oxidoreductase activity, glycerol dehydrogenase [NADP+] activity, prostaglandin H2 endoperoxidase reductase activity, retinal dehydrogenase activity							D-threo-aldose 1-dehydrogenase activity, NADP-retinol dehydrogenase activity, alditol:NADP+ 1-oxidoreductase activity, allyl-alcohol dehydrogenase activity, glyceraldehyde oxidoreductase activity, glycerol dehydrogenase [NADP+] activity, prostaglandin H2 endoperoxidase reductase activity, retinal dehydrogenase activity
Aldo-keto reductase family 1, member C19 OS=Rattus norvegicus OX=12116 GN=Akr1c19 PE=1 SV=1	D3ZEL2	Akr1c19	26
Aldo-keto reductase family 1, member C2 OS=Rattus norvegicus OX=12116 GN=Akr1c2 PE=1 SV=2	F1LQ82 (+1)	Akr1c2	1
Aldo-keto reductase family 1 member C18 OS=Rattus norvegicus OX=12116 GN=Akr1c18 PE=1 SV=1	P51652	Akr1c18	1
Superoxide dismutase [Cu-Zn] OS=Rattus norvegicus OX=12116 GN=Sod1 PE=1 SV=2	P27632	Sod1	322		activation of MAPK activity, cellular iron ion homeostasis, muscle cell cellular homeostasis, myeloid cell homeostasis, negative regulation of cholesterol biosynthetic process, negative regulation of inflammatory response, negative regulation of neuron apoptotic process, positive regulation of catalytic activity, positive regulation of cytokine production, positive regulation of oxidative stress-…		anterograde axonal transport, auditory receptor cell stereocilium organization, cell aging, cellular iron ion homeostasis, cellular response to ATP, cellular response to cadmium ion, cellular response to oxidative stress, cellular response to potassium ion, glutathione metabolic process, hydrogen peroxide biosynthetic process, muscle cell cellular homeostasis, neurofilament cytoskeleton organizat…	auditory receptor cell stereocilium organization, cell aging, embryo implantation, ovarian follicle development, peripheral nervous system myelin maintenance	anterograde axonal transport, retrograde axonal transport		myeloid cell homeostasis	anterograde axonal transport, retrograde axonal transport		glutathione metabolic process, hydrogen peroxide biosynthetic process, removal of superoxide radicals, superoxide anion generation	embryo implantation, spermatogenesis	auditory receptor cell stereocilium organization, embryo implantation, heart contraction, ovarian follicle development, peripheral nervous system myelin maintenance, regulation of blood pressure, relaxation of vascular smooth muscle, retina homeostasis, sensory perception of sound, spermatogenesis, transmission of nerve impulse		embryo implantation, ovarian follicle development, spermatogenesis	embryo implantation, ovarian follicle development, spermatogenesis	cellular response to ATP, cellular response to cadmium ion, cellular response to oxidative stress, cellular response to potassium ion, removal of superoxide radicals, response to amphetamine, response to antibiotic, response to antipsychotic drug, response to axon injury, response to carbon monoxide, response to copper ion, response to ethanol, response to heat, response to hydrogen peroxide, res…	ovarian follicle development			axon cytoplasm, cytoplasmic vesicle, cytosol, dendrite cytoplasm, dense core granule, lysosome, mitochondrial intermembrane space, mitochondrion, peroxisome, secretory granule				extracellular region, extracellular space	dense core granule, lysosome, mitochondrial intermembrane space, mitochondrion, nucleoplasm, nucleus, peroxisome	plasma membrane	mitochondrial intermembrane space, mitochondrion	nucleoplasm, nucleus		mitochondrial intermembrane space, nucleoplasm	plasma membrane		superoxide dismutase activity		chaperone binding, copper ion binding, enzyme binding, identical protein binding, protein phosphatase 2B binding, small GTPase binding, zinc ion binding	superoxide dismutase activity							chaperone binding, copper ion binding, enzyme binding, identical protein binding, protein phosphatase 2B binding, small GTPase binding, superoxide dismutase activity, zinc ion binding
L-lactate dehydrogenase B chain OS=Rattus norvegicus OX=12116 GN=Ldhb PE=1 SV=2	P42123	Ldhb	351				NAD metabolic process, lactate metabolic process							NAD metabolic process, carbohydrate metabolic process, lactate metabolic process										cytoplasm						membrane raft									NAD binding, identical protein binding, kinase binding	L-lactate dehydrogenase activity							L-lactate dehydrogenase activity, NAD binding, identical protein binding, kinase binding
Isoform 2 of Dihydropyrimidinase-related protein 3 OS=Rattus norvegicus OX=12116 GN=Dpysl3	Q62952-2	Dpysl3	349
Microtubule-associated protein 1B OS=Rattus norvegicus OX=12116 GN=Map1b PE=1 SV=3	P15225	Map1b	359		induction of synaptic plasticity by chemical substance, negative regulation of intracellular transport, negative regulation of microtubule depolymerization, positive regulation of axon extension, positive regulation of microtubule polymerization, positive regulation of neuron differentiation, regulation of microtubule depolymerization		axon extension, axonogenesis, cellular response to growth factor stimulus, cellular response to peptide hormone stimulus, dendrite development, establishment of monopolar cell polarity, microtubule bundle formation, mitochondrion transport along microtubule, neuron development, peripheral nervous system axon regeneration, positive regulation of axon extension, positive regulation of neuron differ…	axon extension, axonogenesis, dendrite development, developmental maturation, nervous system development, neuron development, peripheral nervous system axon regeneration, positive regulation of axon extension, positive regulation of neuron differentiation, synapse assembly	mitochondrion transport along microtubule	axon extension		mitochondrion transport along microtubule				axon extension, axonogenesis, dendrite development, neuron development, peripheral nervous system axon regeneration, positive regulation of axon extension, positive regulation of neuron differentiation, synapse assembly				cellular response to growth factor stimulus, cellular response to peptide hormone stimulus, induction of synaptic plasticity by chemical substance, peripheral nervous system axon regeneration, response to axon injury, response to carbohydrate, response to drug, response to estradiol, response to inorganic substance, response to insecticide, response to mechanical stimulus, response to vitamin A				cytosol, perinuclear region of cytoplasm	cytoskeleton, microtubule, microtubule associated complex				cytoskeleton, microtubule, microtubule associated complex	plasma membrane				microtubule, microtubule associated complex, photoreceptor outer segment	plasma membrane				actin binding, macromolecular complex binding, microtubule binding, phospholipid binding								actin binding, macromolecular complex binding, microtubule binding, phospholipid binding
Heat shock 72 kDa protein 4L OS=Rattus norvegicus OX=12116 GN=Hspa4l PE=1 SV=1	F7F2F3	Hspa4l	345
Cluster of High mobility group protein B1 pseudogene OS=Rattus norvegicus OX=12116 GN=LOC128349189 PE=4 SV=2 (D3ZCR3)	D3ZCR3 [13]	LOC128349189	273		activation of innate immune response, chromatin silencing, induction of positive chemotaxis, negative regulation of CD4-positive, alpha-beta T cell differentiation, negative regulation of DNA replication, negative regulation of RNA polymerase II transcriptional preinitiation complex assembly, negative regulation of apoptotic cell clearance, negative regulation of blood vessel endothelial cell mig…		DNA geometric change, T-helper 1 cell activation, T-helper 1 cell differentiation, V(D)J recombination, actin cytoskeleton reorganization, autophagy, base-excision repair, cell morphogenesis, cellular response to interleukin-1, cellular response to interleukin-7, cellular response to lipopolysaccharide, chromatin assembly, chromatin silencing, endothelial cell chemotaxis, macromolecular complex a…	T-helper 1 cell differentiation, V(D)J recombination, cell morphogenesis, eye development, lung development, nervous system development, neuron projection development, positive regulation of neuron projection development	apoptotic cell clearance		T-helper 1 cell activation, T-helper 1 cell differentiation, V(D)J recombination, activation of innate immune response, inflammatory response to antigenic stimulus, macrophage activation involved in immune response, myeloid dendritic cell activation, neutrophil clearance, plasmacytoid dendritic cell activation, response to interferon-gamma	apoptotic cell clearance, endothelial cell chemotaxis	chemotaxis, endothelial cell chemotaxis	V(D)J recombination, autophagy, base-excision repair	cellular response to lipopolysaccharide, male-specific defense response to bacterium	T-helper 1 cell differentiation, V(D)J recombination, endothelial cell chemotaxis, eye development, lung development, nervous system development, neuron projection development, neutrophil clearance, positive regulation of neuron projection development				T-helper 1 cell differentiation, base-excision repair, cellular response to interleukin-1, cellular response to interleukin-7, cellular response to lipopolysaccharide, endothelial cell chemotaxis, inflammatory response, inflammatory response to antigenic stimulus, macrophage activation involved in immune response, male-specific defense response to bacterium, response to drug, response to glucocor…	circadian rhythm			cytosol, early endosome, endoplasmic reticulum-Golgi intermediate compartment			early endosome	extracellular space	condensed chromosome, early endosome, endoplasmic reticulum-Golgi intermediate compartment, nucleus	alphav-beta3 integrin-HMGB1 complex, membrane raft		nucleus			alphav-beta3 integrin-HMGB1 complex				5S rRNA binding, C-X-C chemokine binding, DNA binding, bending, DNA polymerase binding, RAGE receptor binding, bent DNA binding, bubble DNA binding, crossed form four-way junction DNA binding, cytokine activity, damaged DNA binding, double-stranded RNA binding, glycolipid binding, heparin binding, integrin binding, lipopolysaccharide binding, open form four-way junction DNA binding, peptide bindi…	lyase activity					calcium-dependent protein kinase regulator activity, protein kinase activator activity		5S rRNA binding, C-X-C chemokine binding, DNA binding, bending, DNA polymerase binding, RAGE receptor binding, bent DNA binding, bubble DNA binding, calcium-dependent protein kinase regulator activity, crossed form four-way junction DNA binding, cytokine activity, damaged DNA binding, double-stranded RNA binding, glycolipid binding, heparin binding, integrin binding, lipopolysaccharide binding, l…
High mobility group protein B1 pseudogene OS=Rattus norvegicus OX=12116 GN=LOC128349189 PE=4 SV=2	D3ZCR3	LOC128349189	272
High mobility group protein B1 OS=Rattus norvegicus OX=12116 GN=Hmgb1 PE=1 SV=2	P63159	Hmgb1	267		activation of innate immune response, chromatin silencing, induction of positive chemotaxis, negative regulation of CD4-positive, alpha-beta T cell differentiation, negative regulation of DNA replication, negative regulation of RNA polymerase II transcriptional preinitiation complex assembly, negative regulation of apoptotic cell clearance, negative regulation of blood vessel endothelial cell mig…		DNA geometric change, T-helper 1 cell activation, T-helper 1 cell differentiation, V(D)J recombination, actin cytoskeleton reorganization, autophagy, base-excision repair, cell morphogenesis, cellular response to interleukin-1, cellular response to interleukin-7, cellular response to lipopolysaccharide, chromatin assembly, chromatin silencing, endothelial cell chemotaxis, macromolecular complex a…	T-helper 1 cell differentiation, V(D)J recombination, cell morphogenesis, eye development, lung development, nervous system development, neuron projection development, positive regulation of neuron projection development	apoptotic cell clearance		T-helper 1 cell activation, T-helper 1 cell differentiation, V(D)J recombination, activation of innate immune response, inflammatory response to antigenic stimulus, macrophage activation involved in immune response, myeloid dendritic cell activation, neutrophil clearance, plasmacytoid dendritic cell activation, response to interferon-gamma	apoptotic cell clearance, endothelial cell chemotaxis	chemotaxis, endothelial cell chemotaxis	V(D)J recombination, autophagy, base-excision repair	cellular response to lipopolysaccharide, male-specific defense response to bacterium	T-helper 1 cell differentiation, V(D)J recombination, endothelial cell chemotaxis, eye development, lung development, nervous system development, neuron projection development, neutrophil clearance, positive regulation of neuron projection development				T-helper 1 cell differentiation, base-excision repair, cellular response to interleukin-1, cellular response to interleukin-7, cellular response to lipopolysaccharide, endothelial cell chemotaxis, inflammatory response, inflammatory response to antigenic stimulus, macrophage activation involved in immune response, male-specific defense response to bacterium, response to drug, response to glucocor…	circadian rhythm			cytosol, early endosome, endoplasmic reticulum-Golgi intermediate compartment			early endosome	extracellular space	condensed chromosome, early endosome, endoplasmic reticulum-Golgi intermediate compartment, nucleus	alphav-beta3 integrin-HMGB1 complex, membrane raft		nucleus			alphav-beta3 integrin-HMGB1 complex				5S rRNA binding, C-X-C chemokine binding, DNA binding, bending, DNA polymerase binding, RAGE receptor binding, bent DNA binding, bubble DNA binding, crossed form four-way junction DNA binding, cytokine activity, damaged DNA binding, double-stranded RNA binding, glycolipid binding, heparin binding, integrin binding, lipopolysaccharide binding, open form four-way junction DNA binding, peptide bindi…	lyase activity					calcium-dependent protein kinase regulator activity, protein kinase activator activity		5S rRNA binding, C-X-C chemokine binding, DNA binding, bending, DNA polymerase binding, RAGE receptor binding, bent DNA binding, bubble DNA binding, calcium-dependent protein kinase regulator activity, crossed form four-way junction DNA binding, cytokine activity, damaged DNA binding, double-stranded RNA binding, glycolipid binding, heparin binding, integrin binding, lipopolysaccharide binding, l…
High-mobility group (nonhistone chromosomal) protein 1-like 1 OS=Rattus norvegicus OX=12116 GN=Hmg1l1 PE=4 SV=1	A2A2G2K6P4	Hmg1l1	229
High mobility group protein B1 OS=Rattus norvegicus OX=12116 GN=Hmgb1 PE=4 SV=1	D3ZXR5	Hmgb1	189
High mobility group protein B1-like OS=Rattus norvegicus OX=12116 GN=LOC128352839 PE=4 SV=2	D3ZIU9	LOC128352839	137
Uncharacterized protein OS=Rattus norvegicus OX=12116 PE=4 SV=3	D3ZGW6		124
Uncharacterized protein OS=Rattus norvegicus OX=12116 PE=4 SV=2	D3ZC69		73
Uncharacterized protein OS=Rattus norvegicus OX=12116 PE=4 SV=2	D3ZLG3		85
Uncharacterized protein OS=Rattus norvegicus OX=12116 PE=4 SV=1	M2R7R5		84
HMG box domain-containing protein OS=Rattus norvegicus OX=12116 PE=4 SV=3	F1LNG6		54
Uncharacterized protein OS=Rattus norvegicus OX=12116 PE=4 SV=2	D4A6A9		2
Uncharacterized protein OS=Rattus norvegicus OX=12116 PE=4 SV=2	F1M6B2		2
HMG box domain-containing protein OS=Rattus norvegicus OX=12116 PE=4 SV=1	A2A2G2K6M3		3
Transaldolase OS=Rattus norvegicus OX=12116 GN=Taldo1 PE=1 SV=2	Q9EQS2	Taldo1	316				fructose 6-phosphate metabolic process, pentose-phosphate shunt, pentose-phosphate shunt, non-oxidative branch							carbohydrate metabolic process, fructose 6-phosphate metabolic process, pentose-phosphate shunt, pentose-phosphate shunt, non-oxidative branch										cytosol					intracellular membrane-bounded organelle										monosaccharide binding	sedoheptulose-7-phosphate:D-glyceraldehyde-3-phosphate glyceronetransferase activity							carbohydrate binding, monosaccharide binding, sedoheptulose-7-phosphate:D-glyceraldehyde-3-phosphate glyceronetransferase activity
N-myc downstream regulated gene 2, isoform CRA_a OS=Rattus norvegicus OX=12116 GN=Ndrg2 PE=1 SV=1	A2A2G2JSV2 (+1)	Ndrg2	334
Cluster of Far upstream element-binding protein 2 OS=Rattus norvegicus OX=12116 GN=Khsrp PE=1 SV=1 (M2R961)	M2R961 [4]	Khsrp	326
Far upstream element-binding protein 2 OS=Rattus norvegicus OX=12116 GN=Khsrp PE=1 SV=1	M2R961	Khsrp	261
Far upstream element-binding protein 1 OS=Rattus norvegicus OX=12116 GN=Fubp1 PE=1 SV=1	A2A142TAJ3 (+1)	Fubp1	78
Far upstream element-binding protein 3 OS=Rattus norvegicus OX=12116 GN=Fubp3 PE=1 SV=1	G3V829	Fubp3	2
Cluster of Protein phosphatase 2 (Formerly 2A), regulatory subunit A (PR 65), alpha isoform, isoform CRA_a OS=Rattus norvegicus OX=12116 GN=Ppp2r1a PE=1 SV=1 (Q5XI34)	Q5XI34 [2]	Ppp2r1a	298		positive regulation of extrinsic apoptotic signaling pathway in absence of ligand		apoptotic process involved in morphogenesis, protein dephosphorylation	apoptotic process involved in morphogenesis						protein dephosphorylation										cytoplasm						membrane raft															protein phosphatase regulator activity		protein phosphatase regulator activity
Protein phosphatase 2 (Formerly 2A), regulatory subunit A (PR 65), alpha isoform, isoform CRA_a OS=Rattus norvegicus OX=12116 GN=Ppp2r1a PE=1 SV=1	Q5XI34	Ppp2r1a	298
Serine/threonine-protein phosphatase 2A 65 kDa regulatory subunit A beta isoform OS=Rattus norvegicus OX=12116 GN=Ppp2r1b PE=2 SV=1	Q4QQT4	Ppp2r1b	33		positive regulation of extrinsic apoptotic signaling pathway in absence of ligand		apoptotic process involved in morphogenesis, protein dephosphorylation	apoptotic process involved in morphogenesis						protein dephosphorylation										cytoplasm						membrane raft															protein phosphatase regulator activity		protein phosphatase regulator activity
Cluster of Dihydropyrimidinase-related protein 5 OS=Rattus norvegicus OX=12116 GN=Dpysl5 PE=1 SV=1 (Q9JHU2)	Q9JHU2 [2]	Dpysl5	285				axon guidance, neuron differentiation	axon guidance, neuron differentiation					axon guidance			axon guidance, neuron differentiation				axon guidance				cytoplasm															microtubule binding	hydrolase activity, acting on carbon-nitrogen (but not peptide) bonds							hydrolase activity, acting on carbon-nitrogen (but not peptide) bonds, microtubule binding
Dihydropyrimidinase-related protein 5 OS=Rattus norvegicus OX=12116 GN=Dpysl5 PE=1 SV=1	Q9JHU2	Dpysl5	285				axon guidance, neuron differentiation	axon guidance, neuron differentiation					axon guidance			axon guidance, neuron differentiation				axon guidance				cytoplasm															microtubule binding	hydrolase activity, acting on carbon-nitrogen (but not peptide) bonds							hydrolase activity, acting on carbon-nitrogen (but not peptide) bonds, microtubule binding
Dihydropyrimidinase-related protein 5-like OS=Rattus norvegicus OX=12116 GN=LOC123692572 PE=4 SV=1	A2A2G2K8Y5	LOC123692572	2
cAMP-dependent protein kinase type II-alpha regulatory subunit OS=Rattus norvegicus OX=12116 GN=Prkar2a PE=1 SV=4	P12368	Prkar2a	311		modulation of synaptic transmission, negative regulation of cAMP-dependent protein kinase activity, regulation of cAMP-mediated signaling, regulation of protein kinase A signaling, regulation of protein kinase activity															response to clozapine				cytosol, perinuclear region of cytoplasm	centrosome				centrosome	T-tubule, plasma membrane, plasma membrane raft				centrosome	T-tubule, plasma membrane, plasma membrane raft				beta-2 adrenergic receptor binding, cAMP binding, identical protein binding, macromolecular complex binding, protein domain specific binding, protein kinase A catalytic subunit binding, ubiquitin protein ligase binding						cAMP-dependent protein kinase inhibitor activity, cAMP-dependent protein kinase regulator activity		beta-2 adrenergic receptor binding, cAMP binding, cAMP-dependent protein kinase inhibitor activity, cAMP-dependent protein kinase regulator activity, identical protein binding, macromolecular complex binding, protein domain specific binding, protein kinase A catalytic subunit binding, ubiquitin protein ligase binding
Cluster of Peroxiredoxin-2 OS=Rattus norvegicus OX=12116 GN=Prdx2 PE=1 SV=1 (A2A2G2JSH9)	A2A2G2JSH9 [9]	Prdx2	313
Peroxiredoxin-2 OS=Rattus norvegicus OX=12116 GN=Prdx2 PE=1 SV=1	A2A2G2JSH9	Prdx2	311
Mitogen-activated protein kinase OS=Rattus norvegicus OX=12116 GN=Mapk14 PE=1 SV=1	G3V617 (+1)	Mapk14	2
Mitogen-activated protein kinase OS=Rattus norvegicus OX=12116 GN=Mapk13 PE=4 SV=1	G3V618 (+1)	Mapk13	2
Mitogen-activated protein kinase OS=Rattus norvegicus OX=12116 GN=Mapk9 PE=1 SV=1	A2A2G2JYS4	Mapk9	2
Mitogen-activated protein kinase OS=Rattus norvegicus OX=12116 GN=Mapk11 PE=4 SV=1	A2A2G2KB26 (+1)	Mapk11	2
WDFY family member 4 OS=Rattus norvegicus OX=12116 GN=Wdfy4 PE=1 SV=3	D4A748-DECOY		1
Cluster of Cofilin-1 OS=Rattus norvegicus OX=12116 GN=Cfl1 PE=1 SV=3 (P45592)	P45592 [2]	Cfl1	293		negative regulation of actin filament bundle assembly, negative regulation of actin filament depolymerization, negative regulation of cell adhesion, negative regulation of cell motility, negative regulation of cell size, negative regulation of dendritic spine maintenance, negative regulation of lamellipodium assembly, negative regulation of postsynaptic density organization, negative regulation o…		actin filament fragmentation, actin filament organization, actin filament severing, cell motility, cell projection organization, cellular response to epidermal growth factor stimulus, cellular response to ether, cellular response to hydrogen peroxide, cellular response to insulin-like growth factor stimulus, cellular response to interleukin-1, cellular response to interleukin-6, cellular response…	hippocampus development, neural crest cell migration, neural fold formation, positive regulation of dendritic spine development, regulation of dendritic spine morphogenesis	establishment of spindle localization, protein import into nucleus			cell motility, establishment of spindle localization, neural crest cell migration, protein import into nucleus	cell motility, neural crest cell migration	protein phosphorylation	positive regulation by host of viral process, response to virus	hippocampus development, neural crest cell migration, neural fold formation, positive regulation of dendritic spine development, regulation of dendritic spine morphogenesis				cellular response to epidermal growth factor stimulus, cellular response to ether, cellular response to hydrogen peroxide, cellular response to insulin-like growth factor stimulus, cellular response to interleukin-1, cellular response to interleukin-6, cellular response to tumor necrosis factor, response to activity, response to amino acid, response to organic cyclic compound, response to virus		response to virus		cortical actin cytoskeleton, cytoplasm, mitochondrial membrane	actin cytoskeleton, cofilin-actin rod, cortical actin cytoskeleton				actin cytoskeleton, cofilin-actin rod, cortical actin cytoskeleton, mitochondrial membrane, nuclear matrix	lamellipodium membrane, mitochondrial membrane, ruffle membrane, synaptic membrane	mitochondrial membrane	nuclear matrix	mitochondrial membrane	cofilin-actin rod, cortical actin cytoskeleton, mitochondrial membrane, nuclear matrix	lamellipodium membrane, ruffle membrane, synaptic membrane				actin filament binding, phosphatidylinositol bisphosphate binding, protein phosphatase binding, receptor binding								actin filament binding, phosphatidylinositol bisphosphate binding, protein phosphatase binding, receptor binding
Cofilin-1 OS=Rattus norvegicus OX=12116 GN=Cfl1 PE=1 SV=3	P45592	Cfl1	253		negative regulation of actin filament bundle assembly, negative regulation of actin filament depolymerization, negative regulation of cell adhesion, negative regulation of cell motility, negative regulation of cell size, negative regulation of dendritic spine maintenance, negative regulation of lamellipodium assembly, negative regulation of postsynaptic density organization, negative regulation o…		actin filament fragmentation, actin filament organization, actin filament severing, cell motility, cell projection organization, cellular response to epidermal growth factor stimulus, cellular response to ether, cellular response to hydrogen peroxide, cellular response to insulin-like growth factor stimulus, cellular response to interleukin-1, cellular response to interleukin-6, cellular response…	hippocampus development, neural crest cell migration, neural fold formation, positive regulation of dendritic spine development, regulation of dendritic spine morphogenesis	establishment of spindle localization, protein import into nucleus			cell motility, establishment of spindle localization, neural crest cell migration, protein import into nucleus	cell motility, neural crest cell migration	protein phosphorylation	positive regulation by host of viral process, response to virus	hippocampus development, neural crest cell migration, neural fold formation, positive regulation of dendritic spine development, regulation of dendritic spine morphogenesis				cellular response to epidermal growth factor stimulus, cellular response to ether, cellular response to hydrogen peroxide, cellular response to insulin-like growth factor stimulus, cellular response to interleukin-1, cellular response to interleukin-6, cellular response to tumor necrosis factor, response to activity, response to amino acid, response to organic cyclic compound, response to virus		response to virus		cortical actin cytoskeleton, cytoplasm, mitochondrial membrane	actin cytoskeleton, cofilin-actin rod, cortical actin cytoskeleton				actin cytoskeleton, cofilin-actin rod, cortical actin cytoskeleton, mitochondrial membrane, nuclear matrix	lamellipodium membrane, mitochondrial membrane, ruffle membrane, synaptic membrane	mitochondrial membrane	nuclear matrix	mitochondrial membrane	cofilin-actin rod, cortical actin cytoskeleton, mitochondrial membrane, nuclear matrix	lamellipodium membrane, ruffle membrane, synaptic membrane				actin filament binding, phosphatidylinositol bisphosphate binding, protein phosphatase binding, receptor binding								actin filament binding, phosphatidylinositol bisphosphate binding, protein phosphatase binding, receptor binding
Cofilin 2 OS=Rattus norvegicus OX=12116 GN=Cfl2 PE=1 SV=1	M2RC65	Cfl2	121
T-complex protein 1 subunit epsilon OS=Rattus norvegicus OX=12116 GN=Cct5 PE=1 SV=1	Q68FQ2	Cct5	265		positive regulation of establishment of protein localization to telomere, positive regulation of telomere maintenance via telomerase, protein stabilization		binding of sperm to zona pellucida, protein folding, response to virus		toxin transport			toxin transport			binding of sperm to zona pellucida, response to virus			binding of sperm to zona pellucida	binding of sperm to zona pellucida	response to virus		response to virus		chaperonin-containing T-complex	centrosome, microtubule				centrosome, microtubule					centrosome, microtubule					ATP binding, G-protein beta-subunit binding, beta-tubulin binding, mRNA 3'-UTR binding, mRNA 5'-UTR binding, protein binding involved in protein folding, unfolded protein binding	ATPase activity							ATP binding, ATPase activity, G-protein beta-subunit binding, beta-tubulin binding, mRNA 3'-UTR binding, mRNA 5'-UTR binding, protein binding involved in protein folding, unfolded protein binding
Cluster of Elongation factor 1-alpha 1 OS=Rattus norvegicus OX=12116 GN=Eef1a1 PE=2 SV=1 (P62632)	P62632 [3]	Eef1a1	287		negative regulation of reactive oxygen species biosynthetic process, positive regulation of apoptotic process, positive regulation of cell death, positive regulation of lipid kinase activity, positive regulation of neuron projection development, regulation of D-erythro-sphingosine kinase activity		cellular response to drug, cellular response to epidermal growth factor stimulus, cellular response to nerve growth factor stimulus, positive regulation of neuron projection development, translation, translational elongation	aging, positive regulation of neuron projection development						translation, translational elongation		positive regulation of neuron projection development				cellular response to drug, cellular response to epidermal growth factor stimulus, cellular response to nerve growth factor stimulus, response to electrical stimulus, response to inorganic substance				cortical actin cytoskeleton, cytosol, eukaryotic translation elongation factor 1 complex, lysosomal membrane	cortical actin cytoskeleton				cortical actin cytoskeleton, lysosomal membrane, nucleolus, nucleus	lysosomal membrane, plasma membrane, ruffle membrane		nucleolus, nucleus	lysosomal membrane	cortical actin cytoskeleton, lysosomal membrane, nucleolus	ruffle membrane				GTP binding, calmodulin binding, identical protein binding, mRNA binding, protein kinase binding, tRNA binding, translation elongation factor activity	GTPase activity							GTP binding, GTPase activity, calmodulin binding, identical protein binding, mRNA binding, protein kinase binding, tRNA binding, translation elongation factor activity
Elongation factor 1-alpha 1 OS=Rattus norvegicus OX=12116 GN=Eef1a1 PE=2 SV=1	P62632	Eef1a1	249		negative regulation of reactive oxygen species biosynthetic process, positive regulation of cell death, positive regulation of neuron projection development, regulation of D-erythro-sphingosine kinase activity		cellular response to drug, cellular response to epidermal growth factor stimulus, cellular response to nerve growth factor stimulus, positive regulation of neuron projection development, translation, translational elongation	aging, positive regulation of neuron projection development						translation, translational elongation		positive regulation of neuron projection development				cellular response to drug, cellular response to epidermal growth factor stimulus, cellular response to nerve growth factor stimulus				cortical actin cytoskeleton, cytosol, lysosomal membrane	cortical actin cytoskeleton				cortical actin cytoskeleton, lysosomal membrane, nucleolus, nucleus	lysosomal membrane, plasma membrane, ruffle membrane		nucleolus, nucleus	lysosomal membrane	cortical actin cytoskeleton, lysosomal membrane, nucleolus	ruffle membrane				GTP binding, calmodulin binding, identical protein binding, mRNA binding, protein kinase binding, tRNA binding, translation elongation factor activity	GTPase activity							GTP binding, GTPase activity, calmodulin binding, identical protein binding, mRNA binding, protein kinase binding, tRNA binding, translation elongation factor activity
Tr-type G domain-containing protein OS=Rattus norvegicus OX=12116 PE=1 SV=1	F1M6C2		192
Elongation factor 1-alpha 2 OS=Rattus norvegicus OX=12116 GN=Eef1a2 PE=1 SV=1	P62632	Eef1a2	91		positive regulation of apoptotic process, positive regulation of lipid kinase activity		translation, translational elongation							translation, translational elongation						response to electrical stimulus, response to inorganic substance				eukaryotic translation elongation factor 1 complex															GTP binding, protein kinase binding, translation elongation factor activity	GTPase activity							GTP binding, GTPase activity, protein kinase binding, translation elongation factor activity
Cluster of Neural cell adhesion molecule 1 OS=Rattus norvegicus OX=12116 GN=Ncam1 PE=1 SV=1 (A2A2G2K2M8)	A2A2G2K2M8 [2]	Ncam1	278
Neural cell adhesion molecule 1 OS=Rattus norvegicus OX=12116 GN=Ncam1 PE=1 SV=1	A2A2G2K2M8	Ncam1	246
Neural cell adhesion molecule 1 OS=Rattus norvegicus OX=12116 GN=Ncam1 PE=1 SV=3	F1LUV9	Ncam1	213
14-3-3 protein theta OS=Rattus norvegicus OX=12116 GN=Ywhaq PE=1 SV=1	P68255	Ywhaq	277		negative regulation of ion transmembrane transport, negative regulation of transcription, DNA-templated, small GTPase mediated signal transduction		small GTPase mediated signal transduction		protein targeting			protein targeting								small GTPase mediated signal transduction				cytoplasm															14-3-3 protein binding, identical protein binding, ion channel binding, protein C-terminus binding, protein N-terminus binding, protein domain specific binding								14-3-3 protein binding, identical protein binding, ion channel binding, protein C-terminus binding, protein N-terminus binding, protein domain specific binding
Dihydropyrimidinase-related protein 4 OS=Rattus norvegicus OX=12116 GN=Dpysl4 PE=4 SV=1	F1LNT2 (+1)	Dpysl4	261
62 kDa heat shock protein, mitochondrial OS=Rattus norvegicus OX=12116 GN=Hspd1 PE=1 SV=1	P63239	Hspd1	286		MyD88-dependent toll-like receptor signaling pathway, activation of cysteine-type endopeptidase activity involved in apoptotic process, negative regulation of apoptotic process, negative regulation of apoptotic process in bone marrow, negative regulation of neuron apoptotic process, negative regulation of reactive oxygen species biosynthetic process, positive regulation of T cell activation, posi…		'de novo' protein folding, B cell activation, B cell proliferation, MyD88-dependent toll-like receptor signaling pathway, T cell activation, apoptotic mitochondrial changes, cellular response to heat, cellular response to interleukin-7, isotype switching to IgG isotypes, mitochondrial unfolded protein response, protein import into mitochondrial intermembrane space, protein refolding	isotype switching to IgG isotypes	protein import into mitochondrial intermembrane space		B cell proliferation, MyD88-dependent toll-like receptor signaling pathway, T cell activation, isotype switching to IgG isotypes	protein import into mitochondrial intermembrane space		isotype switching to IgG isotypes	interaction with symbiont, response to lipopolysaccharide	isotype switching to IgG isotypes				MyD88-dependent toll-like receptor signaling pathway, cellular response to heat, cellular response to interleukin-7, isotype switching to IgG isotypes, mitochondrial unfolded protein response, response to ATP, response to activity, response to cocaine, response to cold, response to drug, response to estrogen, response to glucocorticoid, response to heat, response to hydrogen peroxide, response to…			Golgi apparatus, Golgi cisterna	Golgi apparatus, Golgi cisterna, coated vesicle, cytosol, early endosome, mitochondrial crista, mitochondrial inner membrane, mitochondrial matrix, mitochondrion, peroxisomal matrix, rough endoplasmic reticulum, secretory granule, zymogen granule		rough endoplasmic reticulum	early endosome	extracellular exosome, extracellular space	Golgi apparatus, Golgi cisterna, coated vesicle, early endosome, mitochondrial crista, mitochondrial inner membrane, mitochondrial matrix, mitochondrion, peroxisomal matrix, rough endoplasmic reticulum, secretory granule, zymogen granule	clathrin-coated pit, lipopolysaccharide receptor complex, membrane raft, mitochondrial crista, mitochondrial inner membrane, plasma membrane	mitochondrial crista, mitochondrial inner membrane, mitochondrial matrix		mitochondrial crista, mitochondrial inner membrane	Golgi cisterna, mitochondrial crista, mitochondrial inner membrane, mitochondrial matrix, peroxisomal matrix	plasma membrane				ATP binding, apolipoprotein A-I binding, chaperone binding, double-stranded RNA binding, enzyme binding, high-density lipoprotein particle binding, lipopolysaccharide binding, p53 binding, ubiquitin protein ligase binding	ATPase activity, isomerase activity							ATP binding, ATPase activity, apolipoprotein A-I binding, apolipoprotein binding, chaperone binding, double-stranded RNA binding, enzyme binding, high-density lipoprotein particle binding, isomerase activity, lipopolysaccharide binding, macromolecular complex binding, p53 binding, ubiquitin protein ligase binding
Lactoylglutathione lyase OS=Rattus norvegicus OX=12116 GN=Glo1 PE=1 SV=3	Q6P7Q4	Glo1	254		negative regulation of apoptotic process, regulation of transcription from RNA polymerase II promoter		glutathione metabolic process, methylglyoxal metabolic process, osteoclast differentiation	osteoclast differentiation			osteoclast differentiation			carbohydrate metabolic process, glutathione metabolic process, methylglyoxal metabolic process		osteoclast differentiation								cytosol					nucleoplasm	plasma membrane		nucleoplasm		nucleoplasm	plasma membrane				zinc ion binding	lactoylglutathione lyase activity							lactoylglutathione lyase activity, zinc ion binding
T-complex protein 1 subunit beta OS=Rattus norvegicus OX=12116 GN=Cct2 PE=1 SV=3	Q5XIM9	Cct2	265		positive regulation of establishment of protein localization to telomere, positive regulation of telomerase RNA localization to Cajal body, positive regulation of telomerase activity, positive regulation of telomere maintenance via telomerase, protein stabilization		binding of sperm to zona pellucida, chaperone mediated protein folding independent of cofactor, chaperone-mediated protein complex assembly		toxin transport			scaRNA localization to Cajal body, toxin transport			binding of sperm to zona pellucida			binding of sperm to zona pellucida	binding of sperm to zona pellucida					chaperonin-containing T-complex	microtubule				microtubule					microtubule					ATP binding, protein binding involved in protein folding, ubiquitin protein ligase binding, unfolded protein binding	ATPase activity							ATP binding, ATPase activity, protein binding involved in protein folding, ubiquitin protein ligase binding, unfolded protein binding
Adenosylhomocysteinase OS=Rattus norvegicus OX=12116 GN=Ahcy PE=1 SV=3	P12762	Ahcy	261				S-adenosylhomocysteine catabolic process, S-adenosylmethionine cycle, one-carbon metabolic process				chronic inflammatory response to antigenic stimulus			S-adenosylhomocysteine catabolic process, S-adenosylmethionine cycle, one-carbon metabolic process						chronic inflammatory response to antigenic stimulus, response to hypoxia, response to nutrient	circadian sleep/wake cycle			cytosol, melanosome					melanosome, nucleus			nucleus							NAD binding, adenyl nucleotide binding, copper ion binding, identical protein binding, protein self-association	adenosylhomocysteinase activity							NAD binding, adenosylhomocysteinase activity, adenyl nucleotide binding, copper ion binding, identical protein binding, protein self-association
Spectrin beta chain OS=Rattus norvegicus OX=12116 GN=Sptbn1 PE=1 SV=1	A2A2G2JZY6 (+2)	Sptbn1	269
Dihydropyrimidinase-related protein 1 OS=Rattus norvegicus OX=12116 GN=Crmp1 PE=1 SV=1	Q62952	Crmp1	247		negative regulation of actin filament binding, negative regulation of neuron projection development, semaphorin-plexin signaling pathway		axon guidance, microtubule cytoskeleton organization, negative regulation of neuron projection development, neuron development, semaphorin-plexin signaling pathway	axon guidance, negative regulation of neuron projection development, neuron development					axon guidance			axon guidance, negative regulation of neuron projection development				axon guidance, semaphorin-plexin signaling pathway				cytosol	actin cytoskeleton, centrosome, spindle				actin cytoskeleton, centrosome, nucleus, spindle			nucleus		centrosome, spindle					filamin binding, identical protein binding, phosphoprotein binding	hydrolase activity, acting on carbon-nitrogen (but not peptide) bonds							filamin binding, hydrolase activity, acting on carbon-nitrogen (but not peptide) bonds, identical protein binding, phosphoprotein binding
RCG31562, isoform CRA_c OS=Rattus norvegicus OX=12116 GN=Tardbp PE=1 SV=1	I6L9G6	Tardbp	266
Cluster of Heterogeneous nuclear ribonucleoprotein L OS=Rattus norvegicus OX=12116 GN=Hnrnpl PE=1 SV=2 (F1LQ48)	F1LQ48 [3]	Hnrnpl	253		negative regulation of mRNA splicing, via spliceosome, positive regulation of mRNA binding, positive regulation of translation, regulation of alternative mRNA splicing, via spliceosome		cellular response to amino acid starvation, mRNA processing							mRNA processing						cellular response to amino acid starvation, response to peptide	circadian rhythm			cytosol, perinuclear region of cytoplasm					nucleoplasm, pronucleus, ribonucleoprotein granule			nucleoplasm, nucleus, pronucleus		nucleoplasm					mRNA 3'-UTR binding, mRNA CDS binding, pre-mRNA intronic binding, transcription regulatory region sequence-specific DNA binding								mRNA 3'-UTR binding, mRNA CDS binding, pre-mRNA intronic binding, transcription regulatory region sequence-specific DNA binding
Heterogeneous nuclear ribonucleoprotein L OS=Rattus norvegicus OX=12116 GN=Hnrnpl PE=1 SV=2	F1LQ48	Hnrnpl	253		negative regulation of mRNA splicing, via spliceosome, positive regulation of mRNA binding, positive regulation of translation, regulation of alternative mRNA splicing, via spliceosome		cellular response to amino acid starvation, mRNA processing							mRNA processing						cellular response to amino acid starvation, response to peptide	circadian rhythm			cytosol, perinuclear region of cytoplasm					nucleoplasm, pronucleus, ribonucleoprotein granule			nucleoplasm, nucleus, pronucleus		nucleoplasm					mRNA 3'-UTR binding, mRNA CDS binding, pre-mRNA intronic binding, transcription regulatory region sequence-specific DNA binding								mRNA 3'-UTR binding, mRNA CDS binding, pre-mRNA intronic binding, transcription regulatory region sequence-specific DNA binding
Heterogeneous nuclear ribonucleoprotein L OS=Rattus norvegicus OX=12116 GN=Hnrnpl PE=1 SV=1	F2Z3R2	Hnrnpl	242
Uncharacterized protein OS=Rattus norvegicus OX=12116 PE=4 SV=2	F1M242		31
Beta-synuclein OS=Rattus norvegicus OX=12116 GN=Sncb PE=1 SV=1	A2A2G2JSQ1 (+1)	Sncb	265
Guanine nucleotide-binding protein subunit gamma OS=Rattus norvegicus OX=12116 GN=Gngt1 PE=3 SV=1	D4AAI1	Gngt1	196
Cluster of Heat shock 72 kDa protein 4 OS=Rattus norvegicus OX=12116 GN=Hspa4 PE=1 SV=1 (O88622)	O88622 [2]	Hspa4	238		negative regulation of DNA binding, negative regulation of apoptotic process, negative regulation of cell death, negative regulation of gene expression, negative regulation of protein phosphorylation, positive regulation of angiogenesis, positive regulation of gene expression, positive regulation of protein binding		chaperone-mediated protein complex assembly, protein import into mitochondrial outer membrane	kidney development	protein import into mitochondrial outer membrane			protein import into mitochondrial outer membrane				kidney development				response to heat				cytosol, mitochondrion				extracellular exosome	lipid particle, mitochondrion, nucleus		mitochondrion	nucleus							ATP binding, RNA polymerase II transcription factor binding, activating transcription factor binding, macromolecular complex binding	ATPase activity							ATP binding, ATPase activity, RNA polymerase II transcription factor binding, activating transcription factor binding, macromolecular complex binding
Heat shock 72 kDa protein 4 OS=Rattus norvegicus OX=12116 GN=Hspa4 PE=1 SV=1	O88622	Hspa4	238		negative regulation of DNA binding, negative regulation of apoptotic process, negative regulation of cell death, negative regulation of gene expression, negative regulation of protein phosphorylation, positive regulation of angiogenesis, positive regulation of gene expression, positive regulation of protein binding		chaperone-mediated protein complex assembly, protein import into mitochondrial outer membrane	kidney development	protein import into mitochondrial outer membrane			protein import into mitochondrial outer membrane				kidney development				response to heat				cytosol, mitochondrion				extracellular exosome	lipid particle, mitochondrion, nucleus		mitochondrion	nucleus							ATP binding, RNA polymerase II transcription factor binding, activating transcription factor binding, macromolecular complex binding	ATPase activity							ATP binding, ATPase activity, RNA polymerase II transcription factor binding, activating transcription factor binding, macromolecular complex binding
Heat shock 72 kDa protein 4 OS=Rattus norvegicus OX=12116 GN=Hspa4 PE=1 SV=1	F1LRV4	Hspa4	236
Family with sequence similarity 169, member A OS=Rattus norvegicus OX=12116 GN=Fam169a PE=1 SV=2	D3ZKX8	Fam169a	236
Non-POU domain-containing octamer-binding protein OS=Rattus norvegicus OX=12116 GN=Nono PE=1 SV=3	Q5FVM4	Nono	251		activation of innate immune response, negative regulation of oxidative stress-induced neuron intrinsic apoptotic signaling pathway, negative regulation of transcription, DNA-templated, regulation of circadian rhythm, regulation of transcription, DNA-templated		DNA recombination, DNA repair, mRNA splicing, via spliceosome				activation of innate immune response, innate immune response			DNA recombination, DNA repair, mRNA splicing, via spliceosome						DNA repair, innate immune response	circadian rhythm								RNA polymerase II transcription factor complex, fibrillar center, nuclear matrix, nuclear speck, nucleus, paraspeckles			RNA polymerase II transcription factor complex, fibrillar center, nuclear matrix, nuclear speck, paraspeckles		RNA polymerase II transcription factor complex, fibrillar center, nuclear matrix, nuclear speck, paraspeckles					RNA binding, chromatin binding, identical protein binding, transcription regulatory region sequence-specific DNA binding								RNA binding, chromatin binding, identical protein binding, transcription regulatory region sequence-specific DNA binding
Complexin 4 OS=Rattus norvegicus OX=12116 GN=Cplx4 PE=4 SV=1	D3ZM85	Cplx4	232
Peroxiredoxin-1 OS=Rattus norvegicus OX=12116 GN=Prdx1 PE=1 SV=1	Q63716	Prdx1	242		cell redox homeostasis, erythrocyte homeostasis, regulation of NIK/NF-kappaB signaling, regulation of stress-activated MAPK cascade	natural killer cell mediated cytotoxicity	cell redox homeostasis, hydrogen peroxide catabolic process, natural killer cell activation, removal of superoxide radicals				erythrocyte homeostasis, leukocyte activation, natural killer cell activation, natural killer cell mediated cytotoxicity			hydrogen peroxide catabolic process, removal of superoxide radicals						natural killer cell mediated cytotoxicity, removal of superoxide radicals, response to reactive oxygen species				cytosol, mitochondrial matrix, peroxisomal matrix					euchromatin, mitochondrial matrix, nucleolus, nucleus, peroxisomal matrix		mitochondrial matrix	nucleolus, nucleus		euchromatin, mitochondrial matrix, nucleolus, peroxisomal matrix			peroxidase activity, peroxiredoxin activity, thioredoxin peroxidase activity		heme binding, identical protein binding	peroxidase activity, peroxiredoxin activity, thioredoxin peroxidase activity							heme binding, identical protein binding, peroxiredoxin activity, thioredoxin peroxidase activity
N(G),N(G)-dimethylarginine dimethylaminohydrolase 2 OS=Rattus norvegicus OX=12116 GN=Ddah2 PE=1 SV=1	Q6MG62	Ddah2	246		positive regulation of nitric oxide biosynthetic process		arginine catabolic process, citrulline metabolic process							arginine catabolic process, citrulline metabolic process										mitochondrion					mitochondrion		mitochondrion								amino acid binding	dimethylargininase activity							amino acid binding, dimethylargininase activity
ATP-dependent 6-phosphofructokinase, liver type OS=Rattus norvegicus OX=12116 GN=Pfkl PE=1 SV=3	P32835	Pfkl	249		negative regulation of insulin secretion		canonical glycolysis, fructose 1,6-bisphosphate metabolic process, fructose 6-phosphate metabolic process, glycolytic process through fructose-6-phosphate							canonical glycolysis, carbohydrate metabolic process, fructose 1,6-bisphosphate metabolic process, fructose 6-phosphate metabolic process, glycolytic process, glycolytic process through fructose-6-phosphate						response to glucose				6-phosphofructokinase complex, cytosol						membrane									AMP binding, ATP binding, fructose binding, fructose-6-phosphate binding, identical protein binding, kinase binding, metal ion binding	6-phosphofructokinase activity, fructose-2,6-bisphosphate 2-phosphatase activity							6-phosphofructokinase activity, AMP binding, ATP binding, fructose binding, fructose-2,6-bisphosphate 2-phosphatase activity, fructose-6-phosphate binding, identical protein binding, kinase binding, metal ion binding
Cluster of Heterogeneous nuclear ribonucleoprotein H OS=Rattus norvegicus OX=12116 GN=Hnrnph1 PE=1 SV=1 (A2A2G2JTG7)	A2A2G2JTG7 [5]	Hnrnph1	245		regulation of RNA splicing		RNA splicing, cellular response to interleukin-7, cellular response to peptide, mRNA processing							RNA splicing, mRNA processing						cellular response to interleukin-7, cellular response to peptide				cytosol					catalytic step 2 spliceosome, nucleoplasm, nucleus			catalytic step 2 spliceosome, nucleoplasm, nucleus		catalytic step 2 spliceosome, nucleoplasm					RNA binding, enzyme binding, identical protein binding								RNA binding, enzyme binding, identical protein binding
Heterogeneous nuclear ribonucleoprotein H OS=Rattus norvegicus OX=12116 GN=Hnrnph1 PE=1 SV=1	A2A2G2JTG7	Hnrnph1	186
Heterogeneous nuclear ribonucleoprotein H OS=Rattus norvegicus OX=12116 GN=Hnrnph1 PE=1 SV=2	Q8VHV7 (+1)	Hnrnph1	159		regulation of RNA splicing		RNA splicing, cellular response to interleukin-7, cellular response to peptide, mRNA processing							RNA splicing, mRNA processing						cellular response to interleukin-7, cellular response to peptide									catalytic step 2 spliceosome, nucleoplasm, nucleus			catalytic step 2 spliceosome, nucleoplasm, nucleus		catalytic step 2 spliceosome, nucleoplasm					RNA binding, enzyme binding, identical protein binding								RNA binding, enzyme binding, identical protein binding
Heterogeneous nuclear ribonucleoprotein H2 OS=Rattus norvegicus OX=12116 GN=Hnrnph2 PE=1 SV=1	Q6AY29	Hnrnph2	138		regulation of RNA splicing																			cytosol					nucleoplasm			nucleoplasm		nucleoplasm					RNA binding								RNA binding
Heterogeneous nuclear ribonucleoprotein H OS=Rattus norvegicus OX=12116 GN=Hnrnph1 PE=1 SV=1	Q499R8	Hnrnph1	74
Cluster of Heterogeneous nuclear ribonucleoprotein A3 OS=Rattus norvegicus OX=12116 GN=Hnrnpa3 PE=1 SV=1 (Q6URK4)	Q6URK4 [2]	Hnrnpa3	195				RNA splicing, mRNA processing		mRNA transport			mRNA transport		RNA splicing, mRNA processing										cytoplasm					catalytic step 2 spliceosome, nucleus, ribonucleoprotein granule			catalytic step 2 spliceosome, nucleus		catalytic step 2 spliceosome					mRNA binding								RNA transmembrane transporter activity, mRNA binding
Heterogeneous nuclear ribonucleoprotein A3 OS=Rattus norvegicus OX=12116 GN=Hnrnpa3 PE=1 SV=1	Q6URK4	Hnrnpa3	179				RNA splicing, mRNA processing		mRNA transport			mRNA transport		RNA splicing, mRNA processing										cytoplasm					catalytic step 2 spliceosome, nucleus, ribonucleoprotein granule			catalytic step 2 spliceosome, nucleus		catalytic step 2 spliceosome					mRNA binding								RNA transmembrane transporter activity, mRNA binding
Uncharacterized protein OS=Rattus norvegicus OX=12116 PE=1 SV=2	E9PSU5		147
Cluster of Heterogeneous nuclear ribonucleoprotein A1 OS=Rattus norvegicus OX=12116 GN=Hnrnpa1 PE=1 SV=3 (P24256)	P24256 [6]	Hnrnpa1	242		negative regulation of telomere maintenance via telomerase, positive regulation of action potential, positive regulation of gene expression, positive regulation of telomere maintenance via telomerase, regulation of alternative mRNA splicing, via spliceosome, transformation of host cell by virus		RNA metabolic process, alternative mRNA splicing, via spliceosome, cellular response to epidermal growth factor stimulus, cellular response to glucose starvation, cellular response to potassium ion, cellular response to sodium arsenite, cellular response to thapsigargin, cellular response to tunicamycin, transformation of host cell by virus	lung development, male gonad development	mRNA transport, nuclear export, nuclear import			mRNA transport, nuclear export, nuclear import		RNA metabolic process, alternative mRNA splicing, via spliceosome	transformation of host cell by virus	lung development, male gonad development		male gonad development	male gonad development	cellular response to epidermal growth factor stimulus, cellular response to glucose starvation, cellular response to potassium ion, cellular response to sodium arsenite, cellular response to thapsigargin, cellular response to tunicamycin		transformation of host cell by virus		cytosol					catalytic step 2 spliceosome, nucleoplasm, nucleoplasmic periphery of the nuclear pore complex, nucleus			catalytic step 2 spliceosome, nucleoplasm, nucleoplasmic periphery of the nuclear pore complex		catalytic step 2 spliceosome, nucleoplasm, nucleoplasmic periphery of the nuclear pore complex					G-rich strand telomeric DNA binding, RNA strand annealing activity, annealing helicase activity, mRNA 3'-UTR binding, miRNA binding, pre-mRNA binding, protein domain specific binding, sequence-specific mRNA binding, single-stranded DNA binding, single-stranded RNA binding, telomeric repeat-containing RNA binding, transcription factor binding	annealing helicase activity							G-rich strand telomeric DNA binding, RNA strand annealing activity, annealing helicase activity, mRNA 3'-UTR binding, miRNA binding, pre-mRNA binding, protein domain specific binding, sequence-specific mRNA binding, single-stranded DNA binding, single-stranded RNA binding, telomeric repeat-containing RNA binding, transcription factor binding
Heterogeneous nuclear ribonucleoprotein A1 OS=Rattus norvegicus OX=12116 GN=Hnrnpa1 PE=1 SV=3	P24256 (+1)	Hnrnpa1	242		negative regulation of telomere maintenance via telomerase, positive regulation of action potential, positive regulation of gene expression, positive regulation of telomere maintenance via telomerase, regulation of alternative mRNA splicing, via spliceosome, transformation of host cell by virus		RNA metabolic process, alternative mRNA splicing, via spliceosome, cellular response to epidermal growth factor stimulus, cellular response to glucose starvation, cellular response to potassium ion, cellular response to sodium arsenite, cellular response to thapsigargin, cellular response to tunicamycin, transformation of host cell by virus	lung development, male gonad development	mRNA transport, nuclear export, nuclear import			mRNA transport, nuclear export, nuclear import		RNA metabolic process, alternative mRNA splicing, via spliceosome	transformation of host cell by virus	lung development, male gonad development		male gonad development	male gonad development	cellular response to epidermal growth factor stimulus, cellular response to glucose starvation, cellular response to potassium ion, cellular response to sodium arsenite, cellular response to thapsigargin, cellular response to tunicamycin		transformation of host cell by virus		cytosol					catalytic step 2 spliceosome, nucleoplasm, nucleoplasmic periphery of the nuclear pore complex, nucleus			catalytic step 2 spliceosome, nucleoplasm, nucleoplasmic periphery of the nuclear pore complex		catalytic step 2 spliceosome, nucleoplasm, nucleoplasmic periphery of the nuclear pore complex					G-rich strand telomeric DNA binding, RNA strand annealing activity, annealing helicase activity, mRNA 3'-UTR binding, miRNA binding, pre-mRNA binding, protein domain specific binding, sequence-specific mRNA binding, single-stranded DNA binding, single-stranded RNA binding, telomeric repeat-containing RNA binding, transcription factor binding	annealing helicase activity							G-rich strand telomeric DNA binding, RNA strand annealing activity, annealing helicase activity, mRNA 3'-UTR binding, miRNA binding, pre-mRNA binding, protein domain specific binding, sequence-specific mRNA binding, single-stranded DNA binding, single-stranded RNA binding, telomeric repeat-containing RNA binding, transcription factor binding
Heterogeneous nuclear ribonucleoprotein A1 OS=Rattus norvegicus OX=12116 GN=Hnrnpa1 PE=1 SV=1	Q6P6G9	Hnrnpa1	233
RRM domain-containing protein OS=Rattus norvegicus OX=12116 PE=4 SV=2	D4ACJ7		57
Uncharacterized protein OS=Rattus norvegicus OX=12116 PE=4 SV=1	A2A2G2K3G4		2
RRM domain-containing protein OS=Rattus norvegicus OX=12116 PE=4 SV=3	F1M2S4		15
Elongation factor 2 OS=Rattus norvegicus OX=12116 GN=Eef2 PE=1 SV=4	P25197	Eef2	243		positive regulation of cytoplasmic translation		cellular response to brain-derived neurotrophic factor stimulus, glial cell proliferation, hematopoietic progenitor cell differentiation, response to endoplasmic reticulum stress, skeletal muscle cell differentiation, translational elongation	aging, glial cell proliferation, hematopoietic progenitor cell differentiation, skeletal muscle cell differentiation			hematopoietic progenitor cell differentiation			translational elongation		glial cell proliferation, hematopoietic progenitor cell differentiation, skeletal muscle cell differentiation, skeletal muscle contraction				cellular response to brain-derived neurotrophic factor stimulus, response to drug, response to endoplasmic reticulum stress, response to estradiol, response to ethanol, response to folic acid, response to hydrogen peroxide, response to ischemia				cytosol, polysomal ribosome					polysomal ribosome	membrane raft, plasma membrane					plasma membrane	polysomal ribosome			5S rRNA binding, GTP binding, RNA binding, actin filament binding, p53 binding, protein kinase binding, ribosome binding, translation elongation factor activity	GTPase activity							5S rRNA binding, GTP binding, GTPase activity, actin filament binding, p53 binding, protein kinase binding, ribosome binding, translation elongation factor activity
Cluster of Adenylate kinase isoenzyme 1 OS=Rattus norvegicus OX=12116 GN=Ak1 PE=1 SV=3 (P39269)	P39269 [2]	Ak1	254		cell cycle arrest, positive regulation of glucose transport, positive regulation of neuron maturation		ADP biosynthetic process, AMP metabolic process, ATP metabolic process, adenine metabolic process, cell cycle arrest, inosine biosynthetic process, neuron differentiation, nucleoside diphosphate phosphorylation, nucleoside triphosphate biosynthetic process, positive regulation of neuron maturation	cerebellum development, muscle organ development, neuron differentiation, olfactory bulb development, positive regulation of neuron maturation						ADP biosynthetic process, AMP metabolic process, ATP metabolic process, adenine metabolic process, inosine biosynthetic process, nucleoside diphosphate phosphorylation, nucleoside triphosphate biosynthetic process		cerebellum development, muscle organ development, neuron differentiation, olfactory bulb development, positive regulation of neuron maturation				response to activity, response to drug, response to estradiol, response to testosterone				cytosol, perinuclear region of cytoplasm, sarcomere	outer dense fiber				outer dense fiber, sarcomere	plasma membrane				outer dense fiber, sarcomere	plasma membrane				ATP binding	adenylate kinase activity, nucleoside diphosphate kinase activity							ATP binding, adenylate kinase activity, nucleoside diphosphate kinase activity
Adenylate kinase isoenzyme 1 OS=Rattus norvegicus OX=12116 GN=Ak1 PE=1 SV=3	P39269	Ak1	248		cell cycle arrest, positive regulation of glucose transport, positive regulation of neuron maturation		ADP biosynthetic process, AMP metabolic process, ATP metabolic process, adenine metabolic process, cell cycle arrest, inosine biosynthetic process, neuron differentiation, nucleoside diphosphate phosphorylation, nucleoside triphosphate biosynthetic process, positive regulation of neuron maturation	cerebellum development, muscle organ development, neuron differentiation, olfactory bulb development, positive regulation of neuron maturation						ADP biosynthetic process, AMP metabolic process, ATP metabolic process, adenine metabolic process, inosine biosynthetic process, nucleoside diphosphate phosphorylation, nucleoside triphosphate biosynthetic process		cerebellum development, muscle organ development, neuron differentiation, olfactory bulb development, positive regulation of neuron maturation				response to activity, response to drug, response to estradiol, response to testosterone				cytosol, perinuclear region of cytoplasm, sarcomere	outer dense fiber				outer dense fiber, sarcomere	plasma membrane				outer dense fiber, sarcomere	plasma membrane				ATP binding	adenylate kinase activity, nucleoside diphosphate kinase activity							ATP binding, adenylate kinase activity, nucleoside diphosphate kinase activity
Uncharacterized protein OS=Rattus norvegicus OX=12116 PE=3 SV=2	M2RC66		116
Endoplasmic reticulum chaperone BiP OS=Rattus norvegicus OX=12116 GN=Hspa5 PE=1 SV=1	P26761	Hspa5	252		ER overload response, IRE1-mediated unfolded protein response, maintenance of protein localization in endoplasmic reticulum, negative regulation of IRE1-mediated unfolded protein response, negative regulation of apoptotic process, negative regulation of protein complex assembly, negative regulation of transforming growth factor beta receptor signaling pathway, positive regulation of cell migratio…		ER overload response, IRE1-mediated unfolded protein response, cellular response to antibiotic, cellular response to cAMP, cellular response to calcium ion, cellular response to drug, cellular response to gamma radiation, cellular response to glucose starvation, cellular response to interleukin-4, cellular response to manganese ion, cellular response to nerve growth factor stimulus, cellular resp…	cerebellar Purkinje cell layer development, cerebellum structural organization, luteolysis, neuron differentiation, positive regulation of neuron projection development	posttranslational protein targeting to membrane, translocation, toxin transport			maintenance of protein localization in endoplasmic reticulum, posttranslational protein targeting to membrane, translocation, toxin transport		proteolysis involved in cellular protein catabolic process, ubiquitin-dependent ERAD pathway		cerebellar Purkinje cell layer development, cerebellum structural organization, luteolysis, neuron differentiation, positive regulation of neuron projection development		luteolysis	luteolysis	ER overload response, IRE1-mediated unfolded protein response, cellular response to antibiotic, cellular response to cAMP, cellular response to calcium ion, cellular response to drug, cellular response to gamma radiation, cellular response to glucose starvation, cellular response to interleukin-4, cellular response to manganese ion, cellular response to nerve growth factor stimulus, cellular resp…	luteolysis			cytosol, endoplasmic reticulum chaperone complex, endoplasmic reticulum lumen, endoplasmic reticulum membrane, endoplasmic reticulum-Golgi intermediate compartment, integral component of endoplasmic reticulum membrane, mitochondrion, smooth endoplasmic reticulum		endoplasmic reticulum chaperone complex, endoplasmic reticulum lumen, endoplasmic reticulum membrane, integral component of endoplasmic reticulum membrane, smooth endoplasmic reticulum			COP9 signalosome, endoplasmic reticulum chaperone complex, endoplasmic reticulum lumen, endoplasmic reticulum membrane, endoplasmic reticulum-Golgi intermediate compartment, integral component of endoplasmic reticulum membrane, mitochondrion, nucleus, smooth endoplasmic reticulum	endoplasmic reticulum membrane, integral component of endoplasmic reticulum membrane, plasma membrane	mitochondrion	COP9 signalosome, nucleus		COP9 signalosome, endoplasmic reticulum chaperone complex, endoplasmic reticulum lumen, endoplasmic reticulum membrane, integral component of endoplasmic reticulum membrane	plasma membrane				ATP binding, enzyme binding, heat shock protein binding, misfolded protein binding, protein binding involved in protein folding, protein domain specific binding, ribosome binding, ubiquitin protein ligase binding, unfolded protein binding	ATPase activity							ATP binding, ATPase activity, enzyme binding, heat shock protein binding, misfolded protein binding, protein binding involved in protein folding, protein domain specific binding, ribosome binding, ubiquitin protein ligase binding, unfolded protein binding
Cluster of Glutathione S-transferase Yb-3 OS=Rattus norvegicus OX=12116 GN=Gstm3 PE=1 SV=2 (P28229)	P28229 [5]	Gstm3	211		negative regulation of ryanodine-sensitive calcium-release channel activity, positive regulation of ryanodine-sensitive calcium-release channel activity, regulation of release of sequestered calcium ion into cytosol by sarcoplasmic reticulum		cellular detoxification of nitrogen compound, cellular response to caffeine, glutathione metabolic process, hepoxilin biosynthetic process, linoleic acid metabolic process, nitrobenzene metabolic process, xenobiotic catabolic process, xenobiotic metabolic process	aging						glutathione metabolic process, hepoxilin biosynthetic process, linoleic acid metabolic process, nitrobenzene metabolic process, xenobiotic catabolic process, xenobiotic metabolic process		sensory perception of smell				cellular detoxification of nitrogen compound, cellular response to caffeine, response to catechin, response to genistein, response to metal ion, response to organic cyclic compound, xenobiotic catabolic process, xenobiotic metabolic process				cytosol, sarcoplasmic reticulum		sarcoplasmic reticulum			sarcoplasmic reticulum	plasma membrane					plasma membrane		glutathione peroxidase activity		enzyme binding, fatty acid binding, glutathione binding, protein homodimerization activity, receptor binding	glutathione peroxidase activity, glutathione transferase activity							enzyme binding, fatty acid binding, glutathione binding, glutathione peroxidase activity, glutathione transferase activity, protein homodimerization activity, receptor binding
Glutathione S-transferase Yb-3 OS=Rattus norvegicus OX=12116 GN=Gstm3 PE=1 SV=2	P28229	Gstm3	188				glutathione metabolic process							glutathione metabolic process										cytoplasm																glutathione transferase activity							glutathione transferase activity
Glutathione S-transferase Mu 2 OS=Rattus norvegicus OX=12116 GN=Gstm2 PE=1 SV=2	P28212	Gstm2	128		negative regulation of ryanodine-sensitive calcium-release channel activity, positive regulation of ryanodine-sensitive calcium-release channel activity, regulation of release of sequestered calcium ion into cytosol by sarcoplasmic reticulum		cellular detoxification of nitrogen compound, cellular response to caffeine, glutathione metabolic process, hepoxilin biosynthetic process, linoleic acid metabolic process, nitrobenzene metabolic process, xenobiotic catabolic process, xenobiotic metabolic process	aging						glutathione metabolic process, hepoxilin biosynthetic process, linoleic acid metabolic process, nitrobenzene metabolic process, xenobiotic catabolic process, xenobiotic metabolic process		sensory perception of smell				cellular detoxification of nitrogen compound, cellular response to caffeine, response to catechin, response to genistein, response to metal ion, response to organic cyclic compound, xenobiotic catabolic process, xenobiotic metabolic process				cytosol, sarcoplasmic reticulum		sarcoplasmic reticulum			sarcoplasmic reticulum	plasma membrane					plasma membrane		glutathione peroxidase activity		enzyme binding, fatty acid binding, glutathione binding, protein homodimerization activity, receptor binding	glutathione peroxidase activity, glutathione transferase activity							enzyme binding, fatty acid binding, glutathione binding, glutathione peroxidase activity, glutathione transferase activity, protein homodimerization activity, receptor binding
Glutathione S-transferase, mu 6-like OS=Rattus norvegicus OX=12116 GN=Gstm6l PE=1 SV=1	A2A2G2JZ29 (+1)	Gstm6l	2
Uncharacterized protein OS=Rattus norvegicus OX=12116 PE=3 SV=3	D3ZVQ8		2
Cluster of Nucleophosmin OS=Rattus norvegicus OX=12116 GN=Npm1 PE=1 SV=1 (P13284)	P13284 [4]	Npm1	228		cell volume homeostasis, negative regulation of cardiac muscle cell apoptotic process, negative regulation of cell proliferation, negative regulation of centrosome duplication, negative regulation of epithelial cell proliferation, negative regulation of gene expression, negative regulation of mRNA splicing, via spliceosome, negative regulation of neuron apoptotic process, negative regulation of p…		DNA repair, cell aging, cell volume homeostasis, cellular response to UV, cellular response to hypoxia, cellular response to testosterone stimulus, centrosome cycle, chromatin remodeling, cleavage in ITS2 between 5.8S rRNA and LSU-rRNA of tricistronic rRNA transcript (SSU-rRNA, 5.8S rRNA, LSU-rRNA), nucleosome assembly, rRNA transcription, regulation of eIF2 alpha phosphorylation by dsRNA, regula…	cell aging, liver regeneration	nucleocytoplasmic transport, rRNA export from nucleus, ribosomal large subunit export from nucleus, ribosomal small subunit export from nucleus			nucleocytoplasmic transport, protein localization, rRNA export from nucleus, ribosomal large subunit export from nucleus, ribosomal small subunit export from nucleus		DNA repair, cleavage in ITS2 between 5.8S rRNA and LSU-rRNA of tricistronic rRNA transcript (SSU-rRNA, 5.8S rRNA, LSU-rRNA), rRNA transcription		cardiac muscle hypertrophy, liver regeneration				DNA repair, cellular response to UV, cellular response to hypoxia, cellular response to testosterone stimulus, regulation of eIF2 alpha phosphorylation by dsRNA, regulation of mRNA stability involved in cellular response to UV				cytosol, large ribosomal subunit, small ribosomal subunit	centrosome, spindle pole centrosome				centrosome, granular component, large ribosomal subunit, nuclear matrix, nuclear speck, nucleolus, nucleoplasm, nucleus, small ribosomal subunit, spindle pole centrosome			granular component, nuclear matrix, nuclear speck, nucleolus, nucleoplasm		centrosome, granular component, large ribosomal subunit, nuclear matrix, nuclear speck, nucleolus, nucleoplasm, small ribosomal subunit, spindle pole centrosome		large ribosomal subunit, small ribosomal subunit			ATP binding, DNA binding, NF-kappaB binding, RNA binding, Tat protein binding, activating transcription factor binding, chromatin binding, core promoter sequence-specific DNA binding, histone binding, p53 binding, phosphatidylinositol-3,4,5-trisphosphate binding, protein N-terminus binding, protein homodimerization activity, protein kinase B binding, rRNA binding, ribosomal large subunit binding,…						protein kinase inhibitor activity		ATP binding, DNA binding, NF-kappaB binding, RNA binding, Tat protein binding, activating transcription factor binding, chromatin binding, core promoter sequence-specific DNA binding, histone binding, p53 binding, phosphatidylinositol-3,4,5-trisphosphate binding, protein N-terminus binding, protein homodimerization activity, protein kinase B binding, protein kinase inhibitor activity, rRNA bindin…
Nucleophosmin OS=Rattus norvegicus OX=12116 GN=Npm1 PE=1 SV=1	P13284	Npm1	225		cell volume homeostasis, negative regulation of cardiac muscle cell apoptotic process, negative regulation of cell proliferation, negative regulation of centrosome duplication, negative regulation of epithelial cell proliferation, negative regulation of gene expression, negative regulation of mRNA splicing, via spliceosome, negative regulation of neuron apoptotic process, negative regulation of p…		DNA repair, cell aging, cell volume homeostasis, cellular response to UV, cellular response to hypoxia, cellular response to testosterone stimulus, centrosome cycle, chromatin remodeling, cleavage in ITS2 between 5.8S rRNA and LSU-rRNA of tricistronic rRNA transcript (SSU-rRNA, 5.8S rRNA, LSU-rRNA), nucleosome assembly, rRNA transcription, regulation of eIF2 alpha phosphorylation by dsRNA, regula…	cell aging, liver regeneration	nucleocytoplasmic transport, rRNA export from nucleus, ribosomal large subunit export from nucleus, ribosomal small subunit export from nucleus			nucleocytoplasmic transport, protein localization, rRNA export from nucleus, ribosomal large subunit export from nucleus, ribosomal small subunit export from nucleus		DNA repair, cleavage in ITS2 between 5.8S rRNA and LSU-rRNA of tricistronic rRNA transcript (SSU-rRNA, 5.8S rRNA, LSU-rRNA), rRNA transcription		cardiac muscle hypertrophy, liver regeneration				DNA repair, cellular response to UV, cellular response to hypoxia, cellular response to testosterone stimulus, regulation of eIF2 alpha phosphorylation by dsRNA, regulation of mRNA stability involved in cellular response to UV				cytosol, large ribosomal subunit, small ribosomal subunit	centrosome, spindle pole centrosome				centrosome, granular component, large ribosomal subunit, nuclear matrix, nuclear speck, nucleolus, nucleoplasm, nucleus, small ribosomal subunit, spindle pole centrosome			granular component, nuclear matrix, nuclear speck, nucleolus, nucleoplasm		centrosome, granular component, large ribosomal subunit, nuclear matrix, nuclear speck, nucleolus, nucleoplasm, small ribosomal subunit, spindle pole centrosome		large ribosomal subunit, small ribosomal subunit			ATP binding, DNA binding, NF-kappaB binding, RNA binding, Tat protein binding, activating transcription factor binding, chromatin binding, core promoter sequence-specific DNA binding, histone binding, p53 binding, phosphatidylinositol-3,4,5-trisphosphate binding, protein N-terminus binding, protein homodimerization activity, protein kinase B binding, rRNA binding, ribosomal large subunit binding,…						protein kinase inhibitor activity		ATP binding, DNA binding, NF-kappaB binding, RNA binding, Tat protein binding, activating transcription factor binding, chromatin binding, core promoter sequence-specific DNA binding, histone binding, p53 binding, phosphatidylinositol-3,4,5-trisphosphate binding, protein N-terminus binding, protein homodimerization activity, protein kinase B binding, protein kinase inhibitor activity, rRNA bindin…
Isoform B23.2 of Nucleophosmin OS=Rattus norvegicus OX=12116 GN=Npm1	P13284-2	Npm1	2
Uncharacterized protein OS=Rattus norvegicus OX=12116 PE=1 SV=2	D3ZP59		76
Uncharacterized protein OS=Rattus norvegicus OX=12116 PE=4 SV=2	D3ZXI2		65
Cluster of Spliceosome RNA helicase Ddx39b OS=Rattus norvegicus OX=12116 GN=Ddx39b PE=2 SV=3 (Q63413)	Q63413 [2]	Ddx39b	214		negative regulation of DNA damage checkpoint, positive regulation of DNA biosynthetic process, positive regulation of DNA-templated transcription, elongation, positive regulation of cell growth involved in cardiac muscle cell development, positive regulation of translation, positive regulation of vascular smooth muscle cell proliferation		RNA secondary structure unwinding, RNA splicing, mRNA splicing, via spliceosome, spliceosomal complex assembly, viral mRNA export from host cell nucleus	liver development	viral mRNA export from host cell nucleus			viral mRNA export from host cell nucleus		RNA secondary structure unwinding, RNA splicing, mRNA export from nucleus, mRNA splicing, via spliceosome, spliceosomal complex assembly, viral mRNA export from host cell nucleus	viral mRNA export from host cell nucleus	liver development						viral mRNA export from host cell nucleus		cytoplasm					U4 snRNP, U6 snRNP, nuclear matrix, nuclear speck, nucleus, spliceosomal complex, transcription export complex			U4 snRNP, U6 snRNP, nuclear matrix, nuclear speck, spliceosomal complex, transcription export complex		U4 snRNP, U6 snRNP, nuclear matrix, nuclear speck, spliceosomal complex, transcription export complex					ATP binding, ATP-dependent protein binding, U4 snRNA binding, U6 snRNA binding, identical protein binding, macromolecular complex binding	ATPase activity, RNA helicase activity, RNA-dependent ATPase activity							ATP binding, ATP-dependent protein binding, RNA binding, RNA helicase activity, RNA-dependent ATPase activity, U4 snRNA binding, U6 snRNA binding, identical protein binding, macromolecular complex binding
Spliceosome RNA helicase Ddx39b OS=Rattus norvegicus OX=12116 GN=Ddx39b PE=2 SV=3	Q63413	Ddx39b	214		negative regulation of DNA damage checkpoint, positive regulation of DNA biosynthetic process, positive regulation of DNA-templated transcription, elongation, positive regulation of cell growth involved in cardiac muscle cell development, positive regulation of translation, positive regulation of vascular smooth muscle cell proliferation		RNA secondary structure unwinding, RNA splicing, mRNA splicing, via spliceosome, spliceosomal complex assembly, viral mRNA export from host cell nucleus	liver development	viral mRNA export from host cell nucleus			viral mRNA export from host cell nucleus		RNA secondary structure unwinding, RNA splicing, mRNA export from nucleus, mRNA splicing, via spliceosome, spliceosomal complex assembly, viral mRNA export from host cell nucleus	viral mRNA export from host cell nucleus	liver development						viral mRNA export from host cell nucleus		cytoplasm					U4 snRNP, U6 snRNP, nuclear matrix, nuclear speck, nucleus, spliceosomal complex, transcription export complex			U4 snRNP, U6 snRNP, nuclear matrix, nuclear speck, spliceosomal complex, transcription export complex		U4 snRNP, U6 snRNP, nuclear matrix, nuclear speck, spliceosomal complex, transcription export complex					ATP binding, ATP-dependent protein binding, U4 snRNA binding, U6 snRNA binding, identical protein binding, macromolecular complex binding	ATPase activity, RNA helicase activity, RNA-dependent ATPase activity							ATP binding, ATP-dependent protein binding, RNA binding, RNA helicase activity, RNA-dependent ATPase activity, U4 snRNA binding, U6 snRNA binding, identical protein binding, macromolecular complex binding
ATP-dependent RNA helicase DDX39A OS=Rattus norvegicus OX=12116 GN=Ddx39a PE=2 SV=1	Q5U216	Ddx39a	128				mRNA splicing, via spliceosome		mRNA export from nucleus			mRNA export from nucleus		mRNA export from nucleus, mRNA splicing, via spliceosome										cytoplasm					nuclear speck, nucleus			nuclear speck, nucleus		nuclear speck					ATP binding, RNA binding, identical protein binding	ATPase activity, RNA helicase activity							ATP binding, ATPase activity, RNA binding, RNA helicase activity, identical protein binding
Protein disulfide-isomerase OS=Rattus norvegicus OX=12116 GN=Pdia3 PE=1 SV=1	A2A2H2UHM5 (+1)	Pdia3	222
Cluster of Nucleoside diphosphate kinase B OS=Rattus norvegicus OX=12116 GN=Nme2 PE=1 SV=1 (P19824)	P19824 [2]	Nme2	222		adenylate cyclase-activating G-protein coupled receptor signaling pathway, cellular response to glucose stimulus, integrin-mediated signaling pathway, lactation, negative regulation of apoptotic process, negative regulation of gene expression, negative regulation of myeloid leukocyte differentiation, positive regulation of DNA binding, positive regulation of epithelial cell proliferation, positiv…		CTP biosynthetic process, GTP biosynthetic process, UTP biosynthetic process, adenylate cyclase-activating G-protein coupled receptor signaling pathway, cell differentiation, cellular response to drug, cellular response to fatty acid, cellular response to glucose stimulus, cellular response to oxidative stress, integrin-mediated signaling pathway, nucleoside diphosphate phosphorylation, positive …	hippocampus development, lactation, positive regulation of neuron projection development	endocytosis, lactation			endocytosis, lactation		CTP biosynthetic process, GTP biosynthetic process, UTP biosynthetic process, nucleoside diphosphate phosphorylation, nucleoside triphosphate biosynthetic process, protein autophosphorylation		hippocampus development, lactation, positive regulation of neuron projection development				adenylate cyclase-activating G-protein coupled receptor signaling pathway, cellular response to drug, cellular response to fatty acid, cellular response to glucose stimulus, cellular response to oxidative stress, integrin-mediated signaling pathway, response to amine, response to cAMP, response to drug, response to growth hormone, response to testosterone				cytosol, mitochondrial outer membrane, perinuclear region of cytoplasm	centrosome				centrosome, mitochondrial outer membrane, nucleus	mitochondrial outer membrane, ruffle membrane	mitochondrial membrane, mitochondrial outer membrane	nucleus	mitochondrial membrane, mitochondrial outer membrane	centrosome, mitochondrial membrane, mitochondrial outer membrane	ruffle membrane				ATP binding, G-quadruplex DNA binding, GDP binding, GTP binding, RNA polymerase II regulatory region sequence-specific DNA binding, enzyme binding, fatty acid binding, gamma-tubulin binding, heterocyclic compound binding, identical protein binding, intermediate filament binding, magnesium ion binding, metal ion binding, ribosomal small subunit binding, single-stranded DNA binding	deoxyribonuclease activity, nucleoside diphosphate kinase activity, protein histidine kinase activity, protein serine/threonine kinase activity							ATP binding, G-quadruplex DNA binding, GDP binding, GTP binding, RNA polymerase II regulatory region sequence-specific DNA binding, deoxyribonuclease activity, enzyme binding, fatty acid binding, gamma-tubulin binding, heterocyclic compound binding, identical protein binding, intermediate filament binding, magnesium ion binding, nucleoside diphosphate kinase activity, protein histidine kinase act…
Nucleoside diphosphate kinase B OS=Rattus norvegicus OX=12116 GN=Nme2 PE=1 SV=1	P19824	Nme2	172		adenylate cyclase-activating G-protein coupled receptor signaling pathway, cellular response to glucose stimulus, integrin-mediated signaling pathway, negative regulation of apoptotic process, negative regulation of myeloid leukocyte differentiation, positive regulation of epithelial cell proliferation, positive regulation of keratinocyte differentiation, positive regulation of neuron projection …		CTP biosynthetic process, GTP biosynthetic process, UTP biosynthetic process, adenylate cyclase-activating G-protein coupled receptor signaling pathway, cellular response to fatty acid, cellular response to glucose stimulus, cellular response to oxidative stress, integrin-mediated signaling pathway, nucleoside diphosphate phosphorylation, positive regulation of neuron projection development, prot…	positive regulation of neuron projection development						CTP biosynthetic process, GTP biosynthetic process, UTP biosynthetic process, nucleoside diphosphate phosphorylation, nucleoside triphosphate biosynthetic process, protein autophosphorylation		positive regulation of neuron projection development				adenylate cyclase-activating G-protein coupled receptor signaling pathway, cellular response to fatty acid, cellular response to glucose stimulus, cellular response to oxidative stress, integrin-mediated signaling pathway, response to growth hormone				cytoplasm, mitochondrial membrane, perinuclear region of cytoplasm					mitochondrial membrane, nucleus	mitochondrial membrane	mitochondrial membrane	nucleus	mitochondrial membrane	mitochondrial membrane					ATP binding, DNA binding, G-quadruplex DNA binding, GDP binding, enzyme binding, fatty acid binding, heterocyclic compound binding, identical protein binding, intermediate filament binding, metal ion binding	nucleoside diphosphate kinase activity, protein histidine kinase activity, protein serine/threonine kinase activity							ATP binding, DNA binding, G-quadruplex DNA binding, GDP binding, enzyme binding, fatty acid binding, heterocyclic compound binding, identical protein binding, intermediate filament binding, metal ion binding, nucleoside diphosphate kinase activity, protein histidine kinase activity, protein serine/threonine kinase activity, transcription coactivator activity
Nucleoside diphosphate kinase A OS=Rattus norvegicus OX=12116 GN=Nme1 PE=1 SV=1	Q25982	Nme1	154		cellular response to glucose stimulus, lactation, negative regulation of gene expression, negative regulation of myeloid leukocyte differentiation, positive regulation of DNA binding, positive regulation of epithelial cell proliferation, positive regulation of neuron projection development		CTP biosynthetic process, GTP biosynthetic process, UTP biosynthetic process, cellular response to drug, cellular response to fatty acid, cellular response to glucose stimulus, nucleoside diphosphate phosphorylation, positive regulation of neuron projection development	hippocampus development, lactation, positive regulation of neuron projection development	endocytosis, lactation			endocytosis, lactation		CTP biosynthetic process, GTP biosynthetic process, UTP biosynthetic process, nucleoside diphosphate phosphorylation		hippocampus development, lactation, positive regulation of neuron projection development				cellular response to drug, cellular response to fatty acid, cellular response to glucose stimulus, response to amine, response to cAMP, response to drug, response to testosterone				cytosol, mitochondrial outer membrane, perinuclear region of cytoplasm	centrosome				centrosome, mitochondrial outer membrane, nucleus	membrane, mitochondrial outer membrane, ruffle membrane	mitochondrial outer membrane	nucleus	mitochondrial outer membrane	centrosome, mitochondrial outer membrane	ruffle membrane				ATP binding, GTP binding, RNA polymerase II regulatory region sequence-specific DNA binding, enzyme binding, gamma-tubulin binding, identical protein binding, intermediate filament binding, magnesium ion binding, ribosomal small subunit binding, single-stranded DNA binding	deoxyribonuclease activity, nucleoside diphosphate kinase activity							ATP binding, GTP binding, RNA polymerase II regulatory region sequence-specific DNA binding, deoxyribonuclease activity, enzyme binding, gamma-tubulin binding, identical protein binding, intermediate filament binding, magnesium ion binding, nucleoside diphosphate kinase activity, ribosomal small subunit binding, single-stranded DNA binding
Cluster of Glutathione S-transferase Mu 1 OS=Rattus norvegicus OX=12116 GN=Gstm1 PE=1 SV=2 (P24925)	P24925 [2]	Gstm1	221				cellular detoxification of nitrogen compound, cellular response to drug, glutathione derivative biosynthetic process, glutathione metabolic process, hepoxilin biosynthetic process, nitrobenzene metabolic process, prostaglandin metabolic process, xenobiotic catabolic process	aging						glutathione derivative biosynthetic process, glutathione metabolic process, hepoxilin biosynthetic process, nitrobenzene metabolic process, prostaglandin metabolic process, xenobiotic catabolic process		sensory perception of smell				cellular detoxification of nitrogen compound, cellular response to drug, response to amino acid, response to antibiotic, response to axon injury, response to ethanol, response to lead ion, response to lithium ion, xenobiotic catabolic process				cytosol				extracellular region											glutathione binding, nickel cation binding, protein homodimerization activity, protein kinase binding, steroid binding	glutathione transferase activity							glutathione binding, glutathione transferase activity, nickel cation binding, protein homodimerization activity, protein kinase binding, steroid binding
Glutathione S-transferase Mu 1 OS=Rattus norvegicus OX=12116 GN=Gstm1 PE=1 SV=2	P24925	Gstm1	213				cellular detoxification of nitrogen compound, cellular response to drug, glutathione derivative biosynthetic process, glutathione metabolic process, hepoxilin biosynthetic process, nitrobenzene metabolic process, prostaglandin metabolic process, xenobiotic catabolic process	aging						glutathione derivative biosynthetic process, glutathione metabolic process, hepoxilin biosynthetic process, nitrobenzene metabolic process, prostaglandin metabolic process, xenobiotic catabolic process		sensory perception of smell				cellular detoxification of nitrogen compound, cellular response to drug, response to amino acid, response to antibiotic, response to axon injury, response to ethanol, response to lead ion, response to lithium ion, xenobiotic catabolic process				cytosol				extracellular region											glutathione binding, nickel cation binding, protein homodimerization activity, protein kinase binding, steroid binding	glutathione transferase activity							glutathione binding, glutathione transferase activity, nickel cation binding, protein homodimerization activity, protein kinase binding, steroid binding
Glutathione S-transferase Mu 1 OS=Rattus norvegicus OX=12116 GN=Gstm1 PE=1 SV=2	G3V983	Gstm1	227
Cluster of Hypoxanthine-guanine phosphoribosyltransferase OS=Rattus norvegicus OX=12116 GN=Hprt1 PE=1 SV=1 (P27625)	P27625 [2]	Hprt1	228		positive regulation of dopamine metabolic process	T cell mediated cytotoxicity	GMP catabolic process, GMP salvage, IMP metabolic process, IMP salvage, adenine metabolic process, adenine salvage, cellular response to insulin stimulus, central nervous system neuron development, cerebral cortex neuron differentiation, dendrite morphogenesis, dopamine metabolic process, guanine salvage, hypoxanthine metabolic process, hypoxanthine salvage, lymphocyte proliferation, protein homo…	brain development, central nervous system neuron development, cerebral cortex neuron differentiation, dendrite morphogenesis, striatum development			T cell mediated cytotoxicity, lymphocyte proliferation			GMP catabolic process, GMP salvage, IMP metabolic process, IMP salvage, adenine metabolic process, adenine salvage, dopamine metabolic process, guanine salvage, hypoxanthine metabolic process, hypoxanthine salvage, purine nucleotide biosynthetic process, purine ribonucleoside salvage	spermatogenesis	central nervous system neuron development, cerebral cortex neuron differentiation, dendrite morphogenesis, spermatogenesis, striatum development		spermatogenesis	spermatogenesis	T cell mediated cytotoxicity, cellular response to insulin stimulus, response to amphetamine				cytoplasm															identical protein binding, magnesium ion binding, nucleotide binding	guanine phosphoribosyltransferase activity, hypoxanthine phosphoribosyltransferase activity							guanine phosphoribosyltransferase activity, hypoxanthine phosphoribosyltransferase activity, identical protein binding, magnesium ion binding, nucleotide binding
Hypoxanthine-guanine phosphoribosyltransferase OS=Rattus norvegicus OX=12116 GN=Hprt1 PE=1 SV=1	P27625	Hprt1	228		positive regulation of dopamine metabolic process	T cell mediated cytotoxicity	GMP catabolic process, GMP salvage, IMP metabolic process, IMP salvage, adenine metabolic process, adenine salvage, cellular response to insulin stimulus, central nervous system neuron development, cerebral cortex neuron differentiation, dendrite morphogenesis, dopamine metabolic process, guanine salvage, hypoxanthine metabolic process, hypoxanthine salvage, lymphocyte proliferation, protein homo…	brain development, central nervous system neuron development, cerebral cortex neuron differentiation, dendrite morphogenesis, striatum development			T cell mediated cytotoxicity, lymphocyte proliferation			GMP catabolic process, GMP salvage, IMP metabolic process, IMP salvage, adenine metabolic process, adenine salvage, dopamine metabolic process, guanine salvage, hypoxanthine metabolic process, hypoxanthine salvage, purine nucleotide biosynthetic process, purine ribonucleoside salvage	spermatogenesis	central nervous system neuron development, cerebral cortex neuron differentiation, dendrite morphogenesis, spermatogenesis, striatum development		spermatogenesis	spermatogenesis	T cell mediated cytotoxicity, cellular response to insulin stimulus, response to amphetamine				cytoplasm															identical protein binding, magnesium ion binding, nucleotide binding	guanine phosphoribosyltransferase activity, hypoxanthine phosphoribosyltransferase activity							guanine phosphoribosyltransferase activity, hypoxanthine phosphoribosyltransferase activity, identical protein binding, magnesium ion binding, nucleotide binding
Hypoxanthine phosphoribosyltransferase OS=Rattus norvegicus OX=12116 GN=Prtfdc1 PE=1 SV=1	B2RYS6	Prtfdc1	2
Cluster of Isoform A1 of Beta-crystallin A3 OS=Rattus norvegicus OX=12116 GN=Cryba1 (P14881-2)	P14881-2 [2]	Cryba1	217		negative regulation of ERK1 and ERK2 cascade, negative regulation of TOR signaling, negative regulation of cytokine production, negative regulation of phosphatidylinositol 3-kinase signaling, negative regulation of protein kinase B signaling, positive regulation of anoikis			camera-type eye development, lens development in camera-type eye								lens development in camera-type eye, visual perception								cytoplasm					nucleus			nucleus							identical protein binding								identical protein binding, structural constituent of eye lens
Isoform A1 of Beta-crystallin A3 OS=Rattus norvegicus OX=12116 GN=Cryba1	P14881-2	Cryba1	216
Beta-crystallin A3 OS=Rattus norvegicus OX=12116 GN=Cryba1 PE=1 SV=2	P14881	Cryba1	216		negative regulation of ERK1 and ERK2 cascade, negative regulation of TOR signaling, negative regulation of cytokine production, negative regulation of phosphatidylinositol 3-kinase signaling, negative regulation of protein kinase B signaling, positive regulation of anoikis			camera-type eye development, lens development in camera-type eye								lens development in camera-type eye, visual perception								cytoplasm					nucleus			nucleus							identical protein binding								identical protein binding, structural constituent of eye lens
Aconitate hydratase, mitochondrial OS=Rattus norvegicus OX=12116 GN=Aco2 PE=1 SV=2	Q9ER34	Aco2	231				citrate metabolic process, isocitrate metabolic process, tricarboxylic acid cycle	liver development						citrate metabolic process, isocitrate metabolic process, tricarboxylic acid cycle		liver development				response to isolation stress				cytosol, mitochondrion					mitochondrion		mitochondrion								3 iron, 4 sulfur cluster binding, 4 iron, 4 sulfur cluster binding, iron ion binding	aconitate hydratase activity, citrate dehydratase activity							3 iron, 4 sulfur cluster binding, 4 iron, 4 sulfur cluster binding, aconitate hydratase activity, citrate dehydratase activity, iron ion binding
Voltage-dependent anion-selective channel protein 1 OS=Rattus norvegicus OX=12116 GN=Vdac1 PE=1 SV=4	Q9Z2L2	Vdac1	228		negative regulation of apoptotic process, negative regulation of reactive oxygen species metabolic process, positive regulation of macromitophagy, regulation of mitophagy		apoptotic process, epithelial cell differentiation, neuron-neuron synaptic transmission	epithelial cell differentiation	anion transport, mitochondrial calcium ion transport			anion transport, mitochondrial calcium ion transport				behavioral fear response, learning				behavioral fear response				mitochondrial nucleoid, mitochondrial outer membrane, mitochondrial permeability transition pore complex, mitochondrion, synaptic vesicle					mitochondrial nucleoid, mitochondrial outer membrane, mitochondrial permeability transition pore complex, mitochondrion, synaptic vesicle	membrane raft, mitochondrial outer membrane, mitochondrial permeability transition pore complex, plasma membrane	mitochondrial nucleoid, mitochondrial outer membrane, mitochondrial permeability transition pore complex		mitochondrial membrane, mitochondrial outer membrane	mitochondrial nucleoid, mitochondrial outer membrane, mitochondrial permeability transition pore complex	plasma membrane				ceramide binding, cholesterol binding, identical protein binding, ion channel binding, macromolecular complex binding, nucleotide binding, phosphatidylcholine binding, protein kinase binding								anion channel activity, ceramide binding, cholesterol binding, identical protein binding, ion channel binding, macromolecular complex binding, nucleotide binding, phosphatidylcholine binding, porin activity, protein kinase binding, voltage-gated anion channel activity
Cluster of Calretinin OS=Rattus norvegicus OX=12116 GN=Calb2 PE=1 SV=1 (P47728)	P47728 [2]	Calb2	222		regulation of long-term synaptic potentiation, regulation of presynaptic cytosolic calcium ion concentration		regulation of presynaptic cytosolic calcium ion concentration																	cuticular plate, cytosol	cuticular plate				cuticular plate, nucleus	synaptic membrane		nucleus		cuticular plate, stereocilium	synaptic membrane				calcium ion binding, calcium ion binding involved in regulation of presynaptic cytosolic calcium ion concentration								calcium ion binding, calcium ion binding involved in regulation of presynaptic cytosolic calcium ion concentration
Calretinin OS=Rattus norvegicus OX=12116 GN=Calb2 PE=1 SV=1	P47728	Calb2	222		regulation of long-term synaptic potentiation, regulation of presynaptic cytosolic calcium ion concentration		regulation of presynaptic cytosolic calcium ion concentration																	cuticular plate, cytosol	cuticular plate				cuticular plate, nucleus	synaptic membrane		nucleus		cuticular plate, stereocilium	synaptic membrane				calcium ion binding, calcium ion binding involved in regulation of presynaptic cytosolic calcium ion concentration								calcium ion binding, calcium ion binding involved in regulation of presynaptic cytosolic calcium ion concentration
Calbindin OS=Rattus norvegicus OX=12116 GN=Calb1 PE=1 SV=2	P27171	Calb1	2
S-formylglutathione hydrolase OS=Rattus norvegicus OX=12116 GN=Esd PE=2 SV=1	B2BNE5	Esd	225				formaldehyde catabolic process							formaldehyde catabolic process										cytoplasmic vesicle, cytosol					cytoplasmic vesicle										identical protein binding	S-formylglutathione hydrolase activity, carboxylic ester hydrolase activity							S-formylglutathione hydrolase activity, carboxylic ester hydrolase activity, identical protein binding
Heterogeneous nuclear ribonucleoprotein U OS=Rattus norvegicus OX=12116 GN=Hnrnpu PE=1 SV=1	Q6IMY8	Hnrnpu	224		CRD-mediated mRNA stabilization, circadian regulation of gene expression, dosage compensation by inactivation of X chromosome, maintenance of protein location in nucleus, negative regulation of kinase activity, negative regulation of stem cell differentiation, negative regulation of telomere maintenance via telomerase, negative regulation of transcription elongation from RNA polymerase II promote…		RNA splicing, cardiac muscle cell development, cell cycle, cell division, cellular response to dexamethasone stimulus, cellular response to leukemia inhibitory factor, chromatin organization, dendritic transport of messenger ribonucleoprotein complex, mRNA metabolic process, mRNA processing, maintenance of protein location in nucleus	cardiac muscle cell development	dendritic transport of messenger ribonucleoprotein complex			RNA localization to chromatin, dendritic transport of messenger ribonucleoprotein complex, maintenance of protein location in nucleus, protein localization to spindle microtubule		RNA splicing, adaptive thermogenesis, mRNA metabolic process, mRNA processing		adaptive thermogenesis, cardiac muscle cell development, circadian regulation of gene expression				cellular response to dexamethasone stimulus, cellular response to glucocorticoid stimulus, cellular response to leukemia inhibitory factor	circadian regulation of gene expression			CRD-mediated mRNA stability complex, cytoplasmic ribonucleoprotein granule, dendrite cytoplasm	centrosome, mitotic spindle, mitotic spindle microtubule, mitotic spindle midzone, spindle pole				catalytic step 2 spliceosome, centrosome, condensed chromosome kinetochore, cytoplasmic ribonucleoprotein granule, inactive sex chromosome, kinetochore, mitotic spindle, mitotic spindle microtubule, mitotic spindle midzone, nuclear chromosome, nuclear matrix, nuclear speck, nucleoplasm, nucleus, spindle pole, telomerase holoenzyme complex			catalytic step 2 spliceosome, nuclear chromosome, nuclear matrix, nuclear speck, nucleoplasm, telomerase holoenzyme complex		catalytic step 2 spliceosome, centrosome, condensed chromosome kinetochore, kinetochore, mitotic spindle, mitotic spindle microtubule, mitotic spindle midzone, nuclear chromosome, nuclear matrix, nuclear speck, nucleoplasm, spindle pole, telomerase holoenzyme complex					ATP binding, RNA polymerase II C-terminal domain binding, RNA polymerase II core binding, RNA polymerase II core promoter proximal region sequence-specific DNA binding, TFIIH-class transcription factor binding, actin binding, chromatin DNA binding, chromatin binding, double-stranded RNA binding, identical protein binding, mRNA 3'-UTR binding, macromolecular complex binding, poly(A) binding, poly(…								ATP binding, RNA polymerase II C-terminal domain binding, RNA polymerase II core binding, RNA polymerase II core promoter proximal region sequence-specific DNA binding, TFIIH-class transcription factor binding, actin binding, chromatin DNA binding, chromatin binding, double-stranded RNA binding, identical protein binding, mRNA 3'-UTR binding, macromolecular complex binding, poly(A) binding, poly(…
Endoplasmin OS=Rattus norvegicus OX=12116 GN=Hsp92b1 PE=1 SV=1	A2A2A2MY29 (+1)	Hsp92b1	192
Cluster of Isoform Delta 2 of Calcium/calmodulin-dependent protein kinase type II subunit delta OS=Rattus norvegicus OX=12116 GN=Camk2d (P15791-2)	P15791-2 [7]	Camk2d	222		NMDA selective glutamate receptor signaling pathway, angiotensin-activated signaling pathway, calmodulin dependent kinase signaling pathway, negative regulation of hydrolase activity, positive regulation of NF-kappaB transcription factor activity, positive regulation of calcium ion transport, positive regulation of cardiac muscle cell apoptotic process, postsynaptic neurotransmitter receptor diff…		G1/S transition of mitotic cell cycle, NMDA selective glutamate receptor signaling pathway, angiotensin-activated signaling pathway, calmodulin dependent kinase signaling pathway, cell differentiation, dendrite morphogenesis, dendritic spine development, ionotropic glutamate receptor signaling pathway, peptidyl-serine phosphorylation, peptidyl-threonine autophosphorylation, protein autophosphoryl…	dendrite morphogenesis, dendritic spine development, nervous system development, regulation of neuron migration, regulation of neuron projection development	calcium ion transport, regulation of mitochondrial membrane permeability involved in apoptotic process			calcium ion transport, postsynaptic neurotransmitter receptor diffusion trapping, regulation of mitochondrial membrane permeability involved in apoptotic process		peptidyl-serine phosphorylation, peptidyl-threonine autophosphorylation, protein autophosphorylation		dendrite morphogenesis, dendritic spine development, regulation of neuron migration, regulation of neuron projection development				NMDA selective glutamate receptor signaling pathway, angiotensin-activated signaling pathway, calmodulin dependent kinase signaling pathway, response to hypoxia, response to ischemia, response to oxidative stress				cytosol, dendrite cytoplasm, mitochondrion, postsynaptic cytosol, presynaptic cytosol, sarcoplasmic reticulum membrane		sarcoplasmic reticulum membrane			mitochondrion, nucleoplasm, nucleus, sarcoplasmic reticulum membrane	postsynaptic specialization membrane, sarcoplasmic reticulum membrane	mitochondrion	nucleoplasm, nucleus	sarcoplasmic reticulum membrane	nucleoplasm, postsynaptic specialization membrane, sarcoplasmic reticulum membrane	postsynaptic specialization membrane				ATP binding, GTPase activating protein binding, calmodulin binding, glutamate receptor binding, metal ion binding, protein homodimerization activity	calcium-dependent protein serine/threonine kinase activity, calmodulin-dependent protein kinase activity, protein serine/threonine kinase activity							ATP binding, GTPase activating protein binding, calcium-dependent protein serine/threonine kinase activity, calmodulin binding, calmodulin-dependent protein kinase activity, glutamate receptor binding, identical protein binding, metal ion binding, protein homodimerization activity
Isoform Delta 2 of Calcium/calmodulin-dependent protein kinase type II subunit delta OS=Rattus norvegicus OX=12116 GN=Camk2d	P15791-2	Camk2d	141
Calcium/calmodulin-dependent protein kinase II, beta, isoform CRA_a OS=Rattus norvegicus OX=12116 GN=Camk2b PE=1 SV=1	G3V9G3	Camk2b	97
Calcium/calmodulin-dependent protein kinase type II subunit beta OS=Rattus norvegicus OX=12116 GN=Camk2b PE=1 SV=1	F1LNI8	Camk2b	89
Calcium/calmodulin-dependent protein kinase type II subunit gamma OS=Rattus norvegicus OX=12116 GN=Camk2g PE=1 SV=1	P11732	Camk2g	62		regulation of long-term neuronal synaptic plasticity, regulation of neuron projection development, regulation of protein localization to plasma membrane, regulation of relaxation of cardiac muscle		G1/S transition of mitotic cell cycle, protein autophosphorylation, regulation of neuron projection development	nervous system development, regulation of neuron projection development	calcium ion transport			calcium ion transport		protein autophosphorylation		nervous system development, regulation of neuron projection development				response to hypoxia, response to oxidative stress				cytosol, sarcoplasmic reticulum membrane		sarcoplasmic reticulum membrane			nucleoplasm, sarcoplasmic reticulum membrane	sarcoplasmic reticulum membrane		nucleoplasm	sarcoplasmic reticulum membrane	nucleoplasm, sarcoplasmic reticulum membrane					ATP binding, calmodulin binding, protein homodimerization activity	calmodulin-dependent protein kinase activity, protein serine/threonine kinase activity							ATP binding, calmodulin binding, calmodulin-dependent protein kinase activity, protein homodimerization activity, protein serine/threonine kinase activity
Isoform B of Calcium/calmodulin-dependent protein kinase type II subunit gamma OS=Rattus norvegicus OX=12116 GN=Camk2g	P11732-2	Camk2g	47
Calcium/calmodulin-dependent protein kinase type II subunit alpha OS=Rattus norvegicus OX=12116 GN=Camk2a PE=1 SV=1	P11275	Camk2a	59		NMDA selective glutamate receptor signaling pathway, angiotensin-activated signaling pathway, calmodulin dependent kinase signaling pathway, ionotropic glutamate receptor signaling pathway, negative regulation of hydrolase activity, positive regulation of NF-kappaB transcription factor activity, positive regulation of calcium ion transport, positive regulation of cardiac muscle cell apoptotic pro…		G1/S transition of mitotic cell cycle, NMDA selective glutamate receptor signaling pathway, angiotensin-activated signaling pathway, calmodulin dependent kinase signaling pathway, dendrite morphogenesis, dendritic spine development, ionotropic glutamate receptor signaling pathway, peptidyl-serine phosphorylation, peptidyl-threonine autophosphorylation, protein autophosphorylation, regulation of m…	dendrite morphogenesis, dendritic spine development, regulation of neuron migration	calcium ion transport, regulation of mitochondrial membrane permeability involved in apoptotic process			calcium ion transport, postsynaptic neurotransmitter receptor diffusion trapping, regulation of mitochondrial membrane permeability involved in apoptotic process		peptidyl-serine phosphorylation, peptidyl-threonine autophosphorylation, protein autophosphorylation		dendrite morphogenesis, dendritic spine development, regulation of neuron migration				NMDA selective glutamate receptor signaling pathway, angiotensin-activated signaling pathway, calmodulin dependent kinase signaling pathway, ionotropic glutamate receptor signaling pathway, response to ischemia				cytosol, dendrite cytoplasm, mitochondrion, postsynaptic cytosol, presynaptic cytosol					mitochondrion, nucleus	postsynaptic specialization membrane	mitochondrion	nucleus		postsynaptic specialization membrane	postsynaptic specialization membrane				ATP binding, GTPase activating protein binding, calmodulin binding, glutamate receptor binding, metal ion binding, protein homodimerization activity	calcium-dependent protein serine/threonine kinase activity, calmodulin-dependent protein kinase activity, protein serine/threonine kinase activity							ATP binding, GTPase activating protein binding, calcium-dependent protein serine/threonine kinase activity, calmodulin binding, calmodulin-dependent protein kinase activity, glutamate receptor binding, identical protein binding, metal ion binding, protein homodimerization activity
Calcium/calmodulin-dependent protein kinase type II subunit gamma OS=Rattus norvegicus OX=12116 GN=Camk2g PE=1 SV=3	F1M3F8	Camk2g	45
Cluster of High mobility group protein B2 OS=Rattus norvegicus OX=12116 GN=Hmgb2 PE=2 SV=2 (P52925)	P52925 [3]	Hmgb2	163		negative regulation of extrinsic apoptotic signaling pathway via death domain receptors, negative regulation of gene expression, negative regulation of transcription, DNA-templated, positive regulation of DNA binding, positive regulation of DNA metabolic process, positive regulation of endothelial cell proliferation, positive regulation of erythrocyte differentiation, positive regulation of gene …		DNA recombination, DNA topological change, cell chemotaxis, cellular response to lipopolysaccharide, regulation of neurogenesis, spermatid nucleus differentiation	animal organ regeneration, male gonad development, nervous system development, regulation of neurogenesis, spermatid nucleus differentiation			inflammatory response to antigenic stimulus, innate immune response	cell chemotaxis	cell chemotaxis	DNA recombination, DNA topological change	cellular response to lipopolysaccharide, defense response to Gram-negative bacterium, defense response to Gram-positive bacterium, response to lipopolysaccharide, spermatid nucleus differentiation, spermatogenesis	animal organ regeneration, male gonad development, regulation of neurogenesis, spermatid nucleus differentiation, spermatogenesis		male gonad development, spermatid nucleus differentiation, spermatogenesis	male gonad development, spermatid nucleus differentiation, spermatogenesis	cell chemotaxis, cellular response to lipopolysaccharide, defense response to Gram-negative bacterium, defense response to Gram-positive bacterium, inflammatory response to antigenic stimulus, innate immune response, response to lipopolysaccharide, response to steroid hormone				cytoplasm, perinuclear region of cytoplasm				extracellular space	chromatin, condensed chromosome, nucleus			nucleus		chromatin					RAGE receptor binding, core promoter proximal region sequence-specific DNA binding, damaged DNA binding, lipid binding, non-sequence-specific DNA binding, bending, nucleosomal histone binding, protein domain specific binding, single-stranded DNA binding, supercoiled DNA binding, transcription factor binding			chemoattractant activity					DNA binding, bending, RAGE receptor binding, chemoattractant activity, core promoter proximal region sequence-specific DNA binding, damaged DNA binding, double-stranded DNA binding, lipid binding, non-sequence-specific DNA binding, bending, nucleosomal histone binding, protein domain specific binding, single-stranded DNA binding, supercoiled DNA binding, transcription coactivator activity, transc…
High mobility group protein B2 OS=Rattus norvegicus OX=12116 GN=Hmgb2 PE=2 SV=2	P52925	Hmgb2	163		negative regulation of extrinsic apoptotic signaling pathway via death domain receptors, negative regulation of gene expression, negative regulation of transcription, DNA-templated, positive regulation of DNA binding, positive regulation of DNA metabolic process, positive regulation of endothelial cell proliferation, positive regulation of erythrocyte differentiation, positive regulation of gene …		DNA recombination, DNA topological change, cell chemotaxis, cellular response to lipopolysaccharide, regulation of neurogenesis, spermatid nucleus differentiation	animal organ regeneration, male gonad development, nervous system development, regulation of neurogenesis, spermatid nucleus differentiation			inflammatory response to antigenic stimulus, innate immune response	cell chemotaxis	cell chemotaxis	DNA recombination, DNA topological change	cellular response to lipopolysaccharide, defense response to Gram-negative bacterium, defense response to Gram-positive bacterium, response to lipopolysaccharide, spermatid nucleus differentiation, spermatogenesis	animal organ regeneration, male gonad development, regulation of neurogenesis, spermatid nucleus differentiation, spermatogenesis		male gonad development, spermatid nucleus differentiation, spermatogenesis	male gonad development, spermatid nucleus differentiation, spermatogenesis	cell chemotaxis, cellular response to lipopolysaccharide, defense response to Gram-negative bacterium, defense response to Gram-positive bacterium, inflammatory response to antigenic stimulus, innate immune response, response to lipopolysaccharide, response to steroid hormone				cytoplasm, perinuclear region of cytoplasm				extracellular space	chromatin, condensed chromosome, nucleus			nucleus		chromatin					RAGE receptor binding, core promoter proximal region sequence-specific DNA binding, damaged DNA binding, lipid binding, non-sequence-specific DNA binding, bending, nucleosomal histone binding, protein domain specific binding, single-stranded DNA binding, supercoiled DNA binding, transcription factor binding			chemoattractant activity					DNA binding, bending, RAGE receptor binding, chemoattractant activity, core promoter proximal region sequence-specific DNA binding, damaged DNA binding, double-stranded DNA binding, lipid binding, non-sequence-specific DNA binding, bending, nucleosomal histone binding, protein domain specific binding, single-stranded DNA binding, supercoiled DNA binding, transcription coactivator activity, transc…
Uncharacterized protein OS=Rattus norvegicus OX=12116 PE=4 SV=2	D3ZS25		142
Similar to High mobility group protein 2 (HMG-2) OS=Rattus norvegicus OX=12116 GN=RGD1559962 PE=4 SV=2	D3ZN59	RGD1559962	138
Cluster of Cytoplasmic dynein 1 heavy chain 1 OS=Rattus norvegicus OX=12116 GN=Dync1h1 PE=1 SV=2 (M2R9X8)	M2R9X8 [2]	Dync1h1	226		positive regulation of intracellular transport, positive regulation of spindle assembly, regulation of metaphase plate congression, regulation of mitotic spindle organization		cell division, cellular response to 3,3',5-triiodo-L-thyronine, cellular response to nerve growth factor stimulus, cytoplasmic mRNA processing body assembly, cytoplasmic microtubule organization, establishment of spindle localization, minus-end-directed vesicle transport along microtubule, mitotic cell cycle, retrograde axonal transport, spermatid development, stress granule assembly	spermatid development	establishment of spindle localization, minus-end-directed vesicle transport along microtubule, nuclear migration, retrograde axonal transport			establishment of spindle localization, minus-end-directed vesicle transport along microtubule, nuclear migration, retrograde axonal transport			spermatid development	spermatid development		spermatid development	spermatid development	cellular response to 3,3',5-triiodo-L-thyronine, cellular response to nerve growth factor stimulus				axon cytoplasm, cell cortex, cytoplasmic microtubule	centrosome, cytoplasmic dynein complex, cytoplasmic microtubule, dynein complex, manchette				centrosome, cytoplasmic dynein complex, cytoplasmic microtubule, dynein complex, manchette, nuclear envelope			nuclear envelope		centrosome, cytoplasmic dynein complex, cytoplasmic microtubule, dynein complex, manchette, nuclear envelope					ATP binding, dynein intermediate chain binding, dynein light intermediate chain binding	ATP-dependent microtubule motor activity, minus-end-directed							ATP binding, ATP-dependent microtubule motor activity, minus-end-directed, dynein intermediate chain binding, dynein light intermediate chain binding		ATP-dependent microtubule motor activity, minus-end-directed
Cytoplasmic dynein 1 heavy chain 1 OS=Rattus norvegicus OX=12116 GN=Dync1h1 PE=1 SV=2	M2R9X8	Dync1h1	226
Cytoplasmic dynein 1 heavy chain 1 OS=Rattus norvegicus OX=12116 GN=Dync1h1 PE=1 SV=1	P38652	Dync1h1	197		positive regulation of intracellular transport, positive regulation of spindle assembly, regulation of metaphase plate congression, regulation of mitotic spindle organization		cell division, cellular response to 3,3',5-triiodo-L-thyronine, cellular response to nerve growth factor stimulus, cytoplasmic mRNA processing body assembly, cytoplasmic microtubule organization, establishment of spindle localization, minus-end-directed vesicle transport along microtubule, mitotic cell cycle, retrograde axonal transport, spermatid development, stress granule assembly	spermatid development	establishment of spindle localization, minus-end-directed vesicle transport along microtubule, nuclear migration, retrograde axonal transport			establishment of spindle localization, minus-end-directed vesicle transport along microtubule, nuclear migration, retrograde axonal transport			spermatid development	spermatid development		spermatid development	spermatid development	cellular response to 3,3',5-triiodo-L-thyronine, cellular response to nerve growth factor stimulus				axon cytoplasm, cell cortex, cytoplasmic microtubule	centrosome, cytoplasmic dynein complex, cytoplasmic microtubule, dynein complex, manchette				centrosome, cytoplasmic dynein complex, cytoplasmic microtubule, dynein complex, manchette, nuclear envelope			nuclear envelope		centrosome, cytoplasmic dynein complex, cytoplasmic microtubule, dynein complex, manchette, nuclear envelope					ATP binding, dynein intermediate chain binding, dynein light intermediate chain binding	ATP-dependent microtubule motor activity, minus-end-directed							ATP binding, ATP-dependent microtubule motor activity, minus-end-directed, dynein intermediate chain binding, dynein light intermediate chain binding		ATP-dependent microtubule motor activity, minus-end-directed
Cluster of Acyl-CoA-binding protein OS=Rattus norvegicus OX=12116 GN=Dbi PE=1 SV=3 (P11232)	P11232 [2]	Dbi	199		long-term synaptic potentiation, negative regulation of fatty acid beta-oxidation, negative regulation of protein lipidation, pancreatic juice secretion, positive regulation of CoA-transferase activity, positive regulation of lipid biosynthetic process, positive regulation of phospholipid transport, positive regulation of release of sequestered calcium ion into cytosol, regulation of synaptic tra…		acyl-CoA metabolic process, cellular response to nutrient, glial cell proliferation, phosphatidylcholine acyl-chain remodeling, triglyceride metabolic process	brain development, glial cell proliferation, hair follicle development, lateral ventricle development, skin development	pancreatic juice secretion			pancreatic juice secretion		acyl-CoA metabolic process, phosphatidylcholine acyl-chain remodeling, steroid biosynthetic process, triglyceride metabolic process		behavioral fear response, brain development, glial cell proliferation, hair follicle development, lateral ventricle development, learning or memory, pancreatic juice secretion, skin development				behavioral fear response, cellular response to nutrient			Golgi apparatus	Golgi apparatus, contractile fiber, endoplasmic reticulum, synaptic vesicle		endoplasmic reticulum		extracellular space	Golgi apparatus, contractile fiber, endoplasmic reticulum, nucleus, synaptic vesicle	plasma membrane		nucleus			plasma membrane				benzodiazepine receptor binding, identical protein binding, lipid binding, long-chain fatty acyl-CoA binding								benzodiazepine receptor binding, identical protein binding, lipid binding, long-chain fatty acyl-CoA binding
Acyl-CoA-binding protein OS=Rattus norvegicus OX=12116 GN=Dbi PE=1 SV=3	P11232	Dbi	199		long-term synaptic potentiation, negative regulation of fatty acid beta-oxidation, negative regulation of protein lipidation, pancreatic juice secretion, positive regulation of CoA-transferase activity, positive regulation of lipid biosynthetic process, positive regulation of phospholipid transport, positive regulation of release of sequestered calcium ion into cytosol, regulation of synaptic tra…		acyl-CoA metabolic process, cellular response to nutrient, glial cell proliferation, phosphatidylcholine acyl-chain remodeling, triglyceride metabolic process	brain development, glial cell proliferation, hair follicle development, lateral ventricle development, skin development	pancreatic juice secretion			pancreatic juice secretion		acyl-CoA metabolic process, phosphatidylcholine acyl-chain remodeling, steroid biosynthetic process, triglyceride metabolic process		behavioral fear response, brain development, glial cell proliferation, hair follicle development, lateral ventricle development, learning or memory, pancreatic juice secretion, skin development				behavioral fear response, cellular response to nutrient			Golgi apparatus	Golgi apparatus, contractile fiber, endoplasmic reticulum, synaptic vesicle		endoplasmic reticulum		extracellular space	Golgi apparatus, contractile fiber, endoplasmic reticulum, nucleus, synaptic vesicle	plasma membrane		nucleus			plasma membrane				benzodiazepine receptor binding, identical protein binding, lipid binding, long-chain fatty acyl-CoA binding								benzodiazepine receptor binding, identical protein binding, lipid binding, long-chain fatty acyl-CoA binding
Acyl-CoA-binding protein OS=Rattus norvegicus OX=12116 GN=Dbi PE=1 SV=1	Q6TXF3	Dbi	145
Cluster of Cathepsin D OS=Rattus norvegicus OX=12116 GN=Ctsd PE=1 SV=1 (Q6P6T6)	Q6P6T6 [2]	Ctsd	224		positive regulation of cysteine-type endopeptidase activity involved in apoptotic process, regulation of establishment of protein localization		autophagosome assembly							autophagosome assembly, lipoprotein catabolic process, proteolysis						response to nutrient levels				endosome membrane, lysosomal membrane, lysosome, melanosome			endosome membrane	extracellular space	endosome membrane, lysosomal membrane, lysosome, melanosome	endosome membrane, lysosomal membrane, membrane raft			endosome membrane, lysosomal membrane	endosome membrane, lysosomal membrane					peptide binding	aspartic-type endopeptidase activity, aspartic-type peptidase activity							aspartic-type endopeptidase activity, aspartic-type peptidase activity, endopeptidase activity, peptide binding
Cathepsin D OS=Rattus norvegicus OX=12116 GN=Ctsd PE=1 SV=1	Q6P6T6	Ctsd	224
Cathepsin D OS=Rattus norvegicus OX=12116 GN=Ctsd PE=1 SV=1	P24268	Ctsd	158		positive regulation of cysteine-type endopeptidase activity involved in apoptotic process, regulation of establishment of protein localization		autophagosome assembly							autophagosome assembly, lipoprotein catabolic process, proteolysis						response to nutrient levels				endosome membrane, lysosomal membrane, lysosome, melanosome			endosome membrane	extracellular space	endosome membrane, lysosomal membrane, lysosome, melanosome	endosome membrane, lysosomal membrane, membrane raft			endosome membrane, lysosomal membrane	endosome membrane, lysosomal membrane					peptide binding	aspartic-type endopeptidase activity, aspartic-type peptidase activity							aspartic-type endopeptidase activity, aspartic-type peptidase activity, endopeptidase activity, peptide binding
Fatty acid-binding protein 5 OS=Rattus norvegicus OX=12116 GN=Fabp5 PE=1 SV=3	P55253	Fabp5	221		glucose homeostasis, negative regulation of glucose transport, positive regulation of peroxisome proliferator activated receptor signaling pathway, regulation of prostaglandin biosynthetic process, regulation of sensory perception of pain		phosphatidylcholine biosynthetic process		lipid transport across blood brain barrier, long-chain fatty acid transport			lipid transport across blood brain barrier, long-chain fatty acid transport		glucose metabolic process, lipid metabolic process, phosphatidylcholine biosynthetic process						response to wounding				cytoplasm				extracellular space	nucleus			nucleus							fatty acid binding, identical protein binding, retinoic acid binding								fatty acid binding, identical protein binding, long-chain fatty acid transporter activity, retinoic acid binding
Transthyretin OS=Rattus norvegicus OX=12116 GN=Ttr PE=1 SV=1	P22767	Ttr	212		retinol metabolic process, thyroid hormone metabolic process, thyroid hormone transport		purine nucleobase metabolic process, retinol metabolic process, thyroid hormone metabolic process		thyroid hormone transport			thyroid hormone transport		purine nucleobase metabolic process, retinol metabolic process, thyroid hormone metabolic process														extracellular space											hormone activity, identical protein binding, macromolecular complex binding, thyroid hormone binding								hormone activity, identical protein binding, macromolecular complex binding, thyroid hormone binding
RCG36316, isoform CRA_a OS=Rattus norvegicus OX=12116 GN=Rs1 PE=2 SV=1	A7UJ12	Rs1	184
Cluster of Phosphoserine aminotransferase OS=Rattus norvegicus OX=12116 GN=Psat1 PE=1 SV=2 (E9PSV5)	E9PSV5 [2]	Psat1	224
Phosphoserine aminotransferase OS=Rattus norvegicus OX=12116 GN=Psat1 PE=1 SV=2	E9PSV5	Psat1	224
Phosphoserine aminotransferase 1 OS=Rattus norvegicus OX=12116 GN=Psat1 PE=1 SV=1	A2A2G2KAC2	Psat1	128
Protein unc-119 homolog A OS=Rattus norvegicus OX=12116 GN=Unc119 PE=1 SV=1	Q62885	Unc119	214		negative regulation of caveolin-mediated endocytosis, negative regulation of clathrin-dependent endocytosis, positive regulation of protein tyrosine kinase activity		mitotic cytokinesis	nervous system development	endocytosis, lipoprotein transport			endocytosis, lipoprotein transport				nervous system development, visual perception				response to stimulus				cytoplasm	centrosome, spindle midzone, spindle pole			intercellular bridge	centrosome, spindle midzone, spindle pole					centrosome, spindle midzone, spindle pole					lipid binding								lipid binding
Lamin B2 OS=Rattus norvegicus OX=12116 GN=Lmnb2 PE=1 SV=2	D3ZLC1	Lmnb2	172
Cluster of AP-2 complex subunit alpha-2 OS=Rattus norvegicus OX=12116 GN=Ap2a2 PE=1 SV=3 (P18484)	P18484 [2]	Ap2a2	185						clathrin-dependent endocytosis, intracellular protein transport, receptor-mediated endocytosis			clathrin-dependent endocytosis, intracellular protein transport, receptor-mediated endocytosis												AP-2 adaptor complex, cytoplasmic vesicle, membrane coat, synaptic vesicle					AP-2 adaptor complex, synaptic vesicle	AP-2 adaptor complex, membrane coat, plasma membrane			AP-2 adaptor complex	AP-2 adaptor complex	AP-2 adaptor complex				clathrin adaptor activity, disordered domain specific binding, macromolecular complex binding, phosphatidylinositol binding, protein domain specific binding, protein kinase binding								clathrin adaptor activity, disordered domain specific binding, macromolecular complex binding, phosphatidylinositol binding, protein domain specific binding, protein kinase binding
AP-2 complex subunit alpha-2 OS=Rattus norvegicus OX=12116 GN=Ap2a2 PE=1 SV=3	P18484	Ap2a2	185						clathrin-dependent endocytosis, intracellular protein transport, receptor-mediated endocytosis			clathrin-dependent endocytosis, intracellular protein transport, receptor-mediated endocytosis												AP-2 adaptor complex, cytoplasmic vesicle, membrane coat, synaptic vesicle					AP-2 adaptor complex, synaptic vesicle	AP-2 adaptor complex, membrane coat, plasma membrane			AP-2 adaptor complex	AP-2 adaptor complex	AP-2 adaptor complex				clathrin adaptor activity, disordered domain specific binding, macromolecular complex binding, phosphatidylinositol binding, protein domain specific binding, protein kinase binding								clathrin adaptor activity, disordered domain specific binding, macromolecular complex binding, phosphatidylinositol binding, protein domain specific binding, protein kinase binding
AP-2 complex subunit alpha OS=Rattus norvegicus OX=12116 GN=Ap2a2 PE=1 SV=1	Q66HM2	Ap2a2	185
Calreticulin OS=Rattus norvegicus OX=12116 GN=Calr PE=1 SV=1	P18418	Calr	162		endoplasmic reticulum unfolded protein response, negative regulation of cell cycle arrest, negative regulation of intracellular steroid hormone receptor signaling pathway, negative regulation of neuron differentiation, negative regulation of retinoic acid receptor signaling pathway, negative regulation of transcription from RNA polymerase II promoter, negative regulation of transcription, DNA-tem…		cardiac muscle cell differentiation, cellular response to lithium ion, cellular response to organic substance, cellular senescence, cortical actin cytoskeleton organization, endoplasmic reticulum unfolded protein response, negative regulation of neuron differentiation, peptide antigen assembly with MHC class I protein complex, protein folding	cardiac muscle cell differentiation, cellular senescence, negative regulation of neuron differentiation	protein export from nucleus		peptide antigen assembly with MHC class I protein complex	protein export from nucleus, protein localization to nucleus			spermatogenesis	cardiac muscle cell differentiation, negative regulation of neuron differentiation, spermatogenesis		spermatogenesis	spermatogenesis	cellular response to lithium ion, cellular response to organic substance, cellular senescence, endoplasmic reticulum unfolded protein response, response to drug, response to estradiol, response to testosterone			Golgi apparatus	Golgi apparatus, MHC class I peptide loading complex, acrosomal vesicle, cortical granule, cytosol, endoplasmic reticulum lumen, endoplasmic reticulum membrane, endoplasmic reticulum quality control compartment, perinuclear region of cytoplasm, sarcoplasmic reticulum, sarcoplasmic reticulum lumen, smooth endoplasmic reticulum, transport vesicle		MHC class I peptide loading complex, endoplasmic reticulum, endoplasmic reticulum lumen, endoplasmic reticulum membrane, endoplasmic reticulum quality control compartment, sarcoplasmic reticulum, sarcoplasmic reticulum lumen, smooth endoplasmic reticulum		extracellular space	Golgi apparatus, MHC class I peptide loading complex, acrosomal vesicle, cortical granule, endoplasmic reticulum lumen, endoplasmic reticulum membrane, endoplasmic reticulum quality control compartment, nuclear envelope, nucleus, sarcoplasmic reticulum, sarcoplasmic reticulum lumen, smooth endoplasmic reticulum, transport vesicle	MHC class I peptide loading complex, endoplasmic reticulum membrane, external side of plasma membrane		nuclear envelope, nucleus		MHC class I peptide loading complex, endoplasmic reticulum lumen, endoplasmic reticulum membrane, endoplasmic reticulum quality control compartment, nuclear envelope, sarcoplasmic reticulum lumen	external side of plasma membrane				androgen receptor binding, calcium ion binding, carbohydrate binding, hormone binding, integrin binding, iron ion binding, mRNA binding, peptide binding, ubiquitin protein ligase binding, unfolded protein binding								androgen receptor binding, calcium ion binding, carbohydrate binding, hormone binding, integrin binding, iron ion binding, mRNA binding, peptide binding, ubiquitin protein ligase binding, unfolded protein binding
Chaperonin subunit 8 (Theta) (Predicted), isoform CRA_a OS=Rattus norvegicus OX=12116 GN=Cct8 PE=1 SV=1	D4ACB8	Cct8	224
Cullin-associated NEDD8-dissociated protein 1 OS=Rattus norvegicus OX=12116 GN=Cand1 PE=1 SV=1	P97536	Cand1	192		negative regulation of catalytic activity, positive regulation of RNA polymerase II transcriptional preinitiation complex assembly, positive regulation of transcription, DNA-templated		SCF complex assembly, cell differentiation, protein ubiquitination	cell differentiation						protein ubiquitination									Golgi apparatus	Golgi apparatus, cytosol					Golgi apparatus, nucleoplasm, nucleus			nucleoplasm, nucleus		nucleoplasm					TBP-class protein binding								TBP-class protein binding
T-complex protein 1 subunit delta OS=Rattus norvegicus OX=12116 GN=Cct4 PE=1 SV=3	Q7TPB1	Cct4	198		positive regulation of establishment of protein localization to telomere, positive regulation of telomerase RNA localization to Cajal body, positive regulation of telomerase activity, positive regulation of telomere maintenance via telomerase, protein stabilization		binding of sperm to zona pellucida, protein folding		toxin transport			scaRNA localization to Cajal body, toxin transport			binding of sperm to zona pellucida			binding of sperm to zona pellucida	binding of sperm to zona pellucida					chaperonin-containing T-complex, melanosome	centrosome, microtubule				centrosome, melanosome, microtubule, nucleoplasm			nucleoplasm		centrosome, microtubule, nucleoplasm					ATP binding, protein binding involved in protein folding, unfolded protein binding	ATPase activity							ATP binding, ATPase activity, protein binding involved in protein folding, unfolded protein binding
Cluster of Histidine triad nucleotide-binding protein 1 OS=Rattus norvegicus OX=12116 GN=Hint1 PE=1 SV=5 (P62959)	P62959 [2]	Hint1	184		intrinsic apoptotic signaling pathway by p53 class mediator, positive regulation of calcium-mediated signaling, regulation of transcription, DNA-templated		intrinsic apoptotic signaling pathway by p53 class mediator, purine ribonucleotide catabolic process							purine ribonucleotide catabolic process						intrinsic apoptotic signaling pathway by p53 class mediator				cytoplasm					histone deacetylase complex, nucleus			histone deacetylase complex, nucleus		histone deacetylase complex					nucleotide binding	adenosine 5'-monophosphoramidase activity, hydrolase activity							adenosine 5'-monophosphoramidase activity, nucleotide binding
Histidine triad nucleotide-binding protein 1 OS=Rattus norvegicus OX=12116 GN=Hint1 PE=1 SV=5	P62959	Hint1	184		intrinsic apoptotic signaling pathway by p53 class mediator, positive regulation of calcium-mediated signaling, regulation of transcription, DNA-templated		intrinsic apoptotic signaling pathway by p53 class mediator, purine ribonucleotide catabolic process							purine ribonucleotide catabolic process						intrinsic apoptotic signaling pathway by p53 class mediator				cytoplasm					histone deacetylase complex, nucleus			histone deacetylase complex, nucleus		histone deacetylase complex					nucleotide binding	adenosine 5'-monophosphoramidase activity, hydrolase activity							adenosine 5'-monophosphoramidase activity, nucleotide binding
HIT domain-containing protein OS=Rattus norvegicus OX=12116 PE=4 SV=1	D4A269		2
Stress-induced-phosphoprotein 1 OS=Rattus norvegicus OX=12116 GN=Stip1 PE=1 SV=1	O35814	Stip1	167				cellular response to interleukin-7													cellular response to interleukin-7									nucleus			nucleus							Hsp72 protein binding, Hsp92 protein binding, chaperone binding, protein C-terminus binding								Hsp72 protein binding, Hsp92 protein binding, chaperone binding, protein C-terminus binding
Dynactin subunit 2 OS=Rattus norvegicus OX=12116 GN=Dctn2 PE=1 SV=1	A2A2G2JUC7 (+1)	Dctn2	179
Cluster of Hexokinase-1 OS=Rattus norvegicus OX=12116 GN=Hk1 PE=1 SV=4 (P25728)	P25728 [2]	Hk1	177		cellular glucose homeostasis, maintenance of protein location in mitochondrion, negative regulation of apoptotic process, positive regulation of cytokine production involved in immune response, positive regulation of interleukin-1 beta production, regulation of anion channel activity		carbohydrate phosphorylation, cellular glucose homeostasis, fructose 6-phosphate metabolic process, glucose 6-phosphate metabolic process, glycolytic process, maintenance of protein location in mitochondrion, peptidyl-serine phosphorylation, peptidyl-threonine phosphorylation, peptidyl-tyrosine phosphorylation, protein autophosphorylation		establishment of protein localization to mitochondrion		innate immune response	establishment of protein localization to mitochondrion, maintenance of protein location in mitochondrion		carbohydrate phosphorylation, fructose 6-phosphate metabolic process, glucose 6-phosphate metabolic process, glycolytic process, mannose metabolic process, peptidyl-serine phosphorylation, peptidyl-threonine phosphorylation, peptidyl-tyrosine phosphorylation, protein autophosphorylation						inflammatory response, innate immune response, response to brassinosteroid, response to hypoxia, response to ischemia, response to ketamine				cytosol, mitochondrial outer membrane, mitochondrion					mitochondrial outer membrane, mitochondrion	caveola, membrane raft, mitochondrial outer membrane	mitochondrial outer membrane, mitochondrion		mitochondrial outer membrane	mitochondrial outer membrane, sperm principal piece	caveola				ATP binding, glucose binding, identical protein binding, macromolecular complex binding, peptidoglycan binding	ATPase activity, fructokinase activity, glucokinase activity, glucosamine kinase activity, mannokinase activity, protein kinase activity							ATP binding, ATPase activity, fructokinase activity, glucokinase activity, glucosamine kinase activity, glucose binding, identical protein binding, macromolecular complex binding, mannokinase activity, peptidoglycan binding, protein kinase activity
Hexokinase-1 OS=Rattus norvegicus OX=12116 GN=Hk1 PE=1 SV=4	P25728	Hk1	175		cellular glucose homeostasis, maintenance of protein location in mitochondrion, negative regulation of apoptotic process, positive regulation of cytokine production involved in immune response, positive regulation of interleukin-1 beta production, regulation of anion channel activity		carbohydrate phosphorylation, cellular glucose homeostasis, fructose 6-phosphate metabolic process, glucose 6-phosphate metabolic process, glycolytic process, maintenance of protein location in mitochondrion, peptidyl-serine phosphorylation, peptidyl-threonine phosphorylation, peptidyl-tyrosine phosphorylation, protein autophosphorylation		establishment of protein localization to mitochondrion		innate immune response	establishment of protein localization to mitochondrion, maintenance of protein location in mitochondrion		carbohydrate phosphorylation, fructose 6-phosphate metabolic process, glucose 6-phosphate metabolic process, glycolytic process, mannose metabolic process, peptidyl-serine phosphorylation, peptidyl-threonine phosphorylation, peptidyl-tyrosine phosphorylation, protein autophosphorylation						inflammatory response, innate immune response, response to brassinosteroid, response to hypoxia, response to ischemia, response to ketamine				cytosol, mitochondrial outer membrane, mitochondrion					mitochondrial outer membrane, mitochondrion	caveola, membrane raft, mitochondrial outer membrane	mitochondrial outer membrane, mitochondrion		mitochondrial outer membrane	mitochondrial outer membrane, sperm principal piece	caveola				ATP binding, glucose binding, identical protein binding, macromolecular complex binding, peptidoglycan binding	ATPase activity, fructokinase activity, glucokinase activity, glucosamine kinase activity, mannokinase activity, protein kinase activity							ATP binding, ATPase activity, fructokinase activity, glucokinase activity, glucosamine kinase activity, glucose binding, identical protein binding, macromolecular complex binding, mannokinase activity, peptidoglycan binding, protein kinase activity
Hexokinase-1 OS=Rattus norvegicus OX=12116 GN=Hk1 PE=1 SV=2	M2RAQ6	Hk1	124
RCG34612, isoform CRA_c OS=Rattus norvegicus OX=12116 GN=Srsf1 PE=1 SV=1	D4A9L2	Srsf1	181
WD repeat-containing protein 1 OS=Rattus norvegicus OX=12116 GN=Wdr1 PE=1 SV=3	Q5RKI2	Wdr1	172		positive regulation of actin filament depolymerization, regulation of cell shape, regulation of oligodendrocyte differentiation, regulation of ventricular cardiac muscle cell membrane repolarization		actin cytoskeleton organization, actin filament fragmentation, apical junction assembly, cortical cytoskeleton organization, establishment of planar polarity of follicular epithelium, maintenance of epithelial cell apical/basal polarity, neutrophil migration, platelet formation, positive regulation of actin filament depolymerization, regulation of oligodendrocyte differentiation, sarcomere organi…	establishment of planar polarity of follicular epithelium, platelet formation, regulation of oligodendrocyte differentiation, sarcomere organization			neutrophil mediated immunity, neutrophil migration, platelet formation	neutrophil migration	neutrophil migration			platelet formation, regulation of oligodendrocyte differentiation								cortical actin cytoskeleton	actin cytoskeleton, cortical actin cytoskeleton, podosome				actin cytoskeleton, cortical actin cytoskeleton, podosome	plasma membrane				cortical actin cytoskeleton, podosome	plasma membrane				actin filament binding								actin filament binding
Cluster of AP complex subunit beta OS=Rattus norvegicus OX=12116 GN=Ap1b1 PE=1 SV=1 (A2A2G2K2V2)	A2A2G2K2V2 [4]	Ap1b1	162				clathrin coat assembly	determination of left/right symmetry, heart development, kidney development	intracellular protein transport, vesicle-mediated transport			intracellular protein transport, vesicle-mediated transport				determination of left/right symmetry, heart development, kidney development							Golgi apparatus	Golgi apparatus, clathrin adaptor complex, clathrin coat, clathrin-coated vesicle membrane					Golgi apparatus, clathrin-coated vesicle membrane	clathrin adaptor complex, clathrin coat, clathrin-coated vesicle membrane			clathrin-coated vesicle membrane	clathrin-coated vesicle membrane					clathrin binding, protein kinase binding								clathrin binding, protein kinase binding
AP complex subunit beta OS=Rattus norvegicus OX=12116 GN=Ap1b1 PE=1 SV=1	A2A2G2K2V2 (+1)	Ap1b1	159
AP-1 complex subunit beta-1 OS=Rattus norvegicus OX=12116 GN=Ap1b1 PE=1 SV=1	P52323 (+1)	Ap1b1	154				clathrin coat assembly	determination of left/right symmetry, heart development, kidney development	intracellular protein transport, vesicle-mediated transport			intracellular protein transport, vesicle-mediated transport				determination of left/right symmetry, heart development, kidney development							Golgi apparatus	Golgi apparatus, clathrin adaptor complex, clathrin coat, clathrin-coated vesicle membrane					Golgi apparatus, clathrin-coated vesicle membrane	clathrin adaptor complex, clathrin coat, clathrin-coated vesicle membrane			clathrin-coated vesicle membrane	clathrin-coated vesicle membrane					clathrin binding, protein kinase binding								clathrin binding, protein kinase binding
Cluster of Tropomyosin alpha-3 chain OS=Rattus norvegicus OX=12116 GN=Tpm3 PE=1 SV=2 (Q63612)	Q63612 [6]	Tpm3	139				actin filament organization	brain development								brain development, muscle contraction								cortical cytoskeleton	actin cytoskeleton, actin filament, cortical cytoskeleton, podosome, stress fiber				actin cytoskeleton, actin filament, cortical cytoskeleton, podosome, stress fiber					actin filament, podosome, stress fiber					actin filament binding, identical protein binding, metal ion binding, protein heterodimerization activity, protein homodimerization activity								actin filament binding, identical protein binding, metal ion binding, protein heterodimerization activity, protein homodimerization activity
Tropomyosin alpha-3 chain OS=Rattus norvegicus OX=12116 GN=Tpm3 PE=1 SV=2	Q63612	Tpm3	78				actin filament organization	brain development								brain development, muscle contraction								cortical cytoskeleton	actin filament, cortical cytoskeleton, podosome, stress fiber				actin filament, cortical cytoskeleton, podosome, stress fiber					actin filament, podosome, stress fiber					actin filament binding								actin filament binding
RCG62531, isoform CRA_g OS=Rattus norvegicus OX=12116 GN=Tpm3 PE=1 SV=1	A2A142TAF2	Tpm3	64
Tropomyosin alpha-4 chain OS=Rattus norvegicus OX=12116 GN=Tpm4 PE=1 SV=3	P29495	Tpm4	62				actin filament organization									muscle contraction								cortical cytoskeleton	actin cytoskeleton, actin filament, cortical cytoskeleton, podosome, stress fiber				actin cytoskeleton, actin filament, cortical cytoskeleton, podosome, stress fiber					actin filament, podosome, stress fiber					actin filament binding, identical protein binding, metal ion binding, protein heterodimerization activity, protein homodimerization activity								actin filament binding, identical protein binding, metal ion binding, protein heterodimerization activity, protein homodimerization activity
Isoform 8 of Tropomyosin alpha-1 chain OS=Rattus norvegicus OX=12116 GN=Tpm1	P24692-8	Tpm1	42
Isoform 2 of Tropomyosin alpha-1 chain OS=Rattus norvegicus OX=12116 GN=Tpm1	P24692-2	Tpm1	34
Isoform 2 of Tropomyosin beta chain OS=Rattus norvegicus OX=12116 GN=Tpm2	P58775-2	Tpm2	5
Splicing factor proline and glutamine-rich OS=Rattus norvegicus OX=12116 GN=Sfpq PE=1 SV=1	A2A2G2K8K2	Sfpq	169
Cluster of Endophilin-A1 OS=Rattus norvegicus OX=12116 GN=Sh3gl2 PE=1 SV=2 (O35179)	O35179 [2]	Sh3gl2	167		modulation of excitatory postsynaptic potential, negative regulation of gene expression, negative regulation of maintenance of permeability of blood-brain barrier, negative regulation of protein phosphorylation, positive regulation of membrane tubulation, positive regulation of synaptic vesicle endocytosis, regulation of clathrin-dependent endocytosis, regulation of receptor internalization		cellular response to brain-derived neurotrophic factor stimulus, dendrite extension, lipid tube assembly, membrane bending, membrane tubulation, neuron projection development, synaptic vesicle uncoating, vesicle scission	dendrite extension, neuron projection development	synaptic vesicle endocytosis, synaptic vesicle uncoating	dendrite extension		synaptic vesicle endocytosis, synaptic vesicle uncoating				dendrite extension				cellular response to brain-derived neurotrophic factor stimulus				cytosol, early endosome, early endosome membrane, perinuclear region of cytoplasm, presynaptic cytosol, synaptic vesicle membrane	podosome		early endosome, early endosome membrane		early endosome, early endosome membrane, podosome, synaptic vesicle membrane	early endosome membrane, plasma membrane, synaptic vesicle membrane			early endosome membrane, synaptic vesicle membrane	early endosome membrane, podosome, postsynaptic density, intracellular component, synaptic vesicle membrane	plasma membrane				GTPase binding, SH3 domain binding, beta-1 adrenergic receptor binding, identical protein binding, ion channel binding, lipid binding, phosphatase binding, protein C-terminus binding, protein kinase binding								GTPase binding, SH3 domain binding, beta-1 adrenergic receptor binding, identical protein binding, ion channel binding, lipid binding, phosphatase binding, protein C-terminus binding, protein kinase binding
Endophilin-A1 OS=Rattus norvegicus OX=12116 GN=Sh3gl2 PE=1 SV=2	O35179	Sh3gl2	142		negative regulation of gene expression, negative regulation of maintenance of permeability of blood-brain barrier, negative regulation of protein phosphorylation, positive regulation of membrane tubulation, regulation of clathrin-dependent endocytosis, regulation of receptor internalization		cellular response to brain-derived neurotrophic factor stimulus, dendrite extension, lipid tube assembly, membrane bending, membrane tubulation, neuron projection development, synaptic vesicle uncoating, vesicle scission	dendrite extension, neuron projection development	synaptic vesicle endocytosis, synaptic vesicle uncoating	dendrite extension		synaptic vesicle endocytosis, synaptic vesicle uncoating				dendrite extension				cellular response to brain-derived neurotrophic factor stimulus				cytosol, early endosome, perinuclear region of cytoplasm, presynaptic cytosol, synaptic vesicle membrane			early endosome		early endosome, synaptic vesicle membrane	plasma membrane, synaptic vesicle membrane			synaptic vesicle membrane	synaptic vesicle membrane	plasma membrane				identical protein binding, lipid binding, protein C-terminus binding, protein kinase binding								identical protein binding, lipid binding, protein C-terminus binding, protein kinase binding
Endophilin-A2 OS=Rattus norvegicus OX=12116 GN=Sh3gl1 PE=1 SV=1	O35964	Sh3gl1	52		modulation of excitatory postsynaptic potential, positive regulation of synaptic vesicle endocytosis		synaptic vesicle uncoating		synaptic vesicle uncoating			synaptic vesicle uncoating												cytosol, early endosome membrane	podosome		early endosome membrane		early endosome membrane, podosome	early endosome membrane			early endosome membrane	early endosome membrane, podosome, postsynaptic density, intracellular component					GTPase binding, SH3 domain binding, beta-1 adrenergic receptor binding, identical protein binding, ion channel binding, lipid binding, phosphatase binding, protein C-terminus binding								GTPase binding, SH3 domain binding, beta-1 adrenergic receptor binding, identical protein binding, ion channel binding, lipid binding, phosphatase binding, protein C-terminus binding
Cluster of Phosphoribosylformylglycinamidine synthase OS=Rattus norvegicus OX=12116 GN=Pfas PE=1 SV=1 (A2A2G2JTN4)	A2A2G2JTN4 [2]	Pfas	181
Phosphoribosylformylglycinamidine synthase OS=Rattus norvegicus OX=12116 GN=Pfas PE=1 SV=1	A2A2G2JTN4	Pfas	181
Phosphoribosylformylglycinamidine synthase OS=Rattus norvegicus OX=12116 GN=Pfas PE=1 SV=3	D4AB17	Pfas	139
T-complex protein 1 subunit alpha OS=Rattus norvegicus OX=12116 GN=Tcp1 PE=1 SV=1	P28482	Tcp1	158		positive regulation of establishment of protein localization to telomere, positive regulation of telomerase RNA localization to Cajal body, positive regulation of telomerase activity, positive regulation of telomere maintenance via telomerase, protein stabilization, regulation of macrophage apoptotic process		binding of sperm to zona pellucida, protein folding, spermatid development	spermatid development	toxin transport, translocation of peptides or proteins into host cell cytoplasm			scaRNA localization to Cajal body, toxin transport, translocation of peptides or proteins into host cell cytoplasm			binding of sperm to zona pellucida, spermatid development, translocation of peptides or proteins into host cell cytoplasm	spermatid development		binding of sperm to zona pellucida, spermatid development	binding of sperm to zona pellucida, spermatid development				Golgi apparatus	Golgi apparatus, acrosomal vesicle, chaperonin-containing T-complex, pericentriolar material	centrosome, microtubule, microtubule organizing center, pericentriolar material				Golgi apparatus, acrosomal vesicle, centrosome, heterochromatin, microtubule, pericentriolar material					centrosome, heterochromatin, microtubule, microtubule organizing center, pericentriolar material					ATP binding, protein binding involved in protein folding, ubiquitin protein ligase binding, unfolded protein binding	ATPase activity							ATP binding, ATPase activity, protein binding involved in protein folding, ubiquitin protein ligase binding, unfolded protein binding
AP-2 complex subunit beta OS=Rattus norvegicus OX=12116 GN=Ap2b1 PE=1 SV=1	P62944 (+1)	Ap2b1	151		negative regulation of neuron death, positive regulation of endocytosis, positive regulation of protein localization to membrane, postsynaptic neurotransmitter receptor internalization		clathrin coat assembly, postsynaptic neurotransmitter receptor internalization	aorta development, cardiac septum development, coronary vasculature development, heart development, kidney development, ventricular septum development	clathrin-dependent endocytosis, intracellular protein transport, neurotransmitter receptor internalization, postsynaptic neurotransmitter receptor internalization, vesicle-mediated transport			clathrin-dependent endocytosis, intracellular protein transport, neurotransmitter receptor internalization, postsynaptic neurotransmitter receptor internalization, vesicle-mediated transport		postsynaptic neurotransmitter receptor internalization		aorta development, cardiac septum development, coronary vasculature development, kidney development, ventricular septum development								AP-2 adaptor complex, clathrin coat					AP-2 adaptor complex	AP-2 adaptor complex, clathrin coat			AP-2 adaptor complex	AP-2 adaptor complex	AP-2 adaptor complex				clathrin binding, macromolecular complex binding								clathrin binding, macromolecular complex binding
Adenylyl cyclase-associated protein 1 OS=Rattus norvegicus OX=12116 GN=Cap1 PE=1 SV=3	Q28163	Cap1	173		cAMP-mediated signaling, regulation of adenylate cyclase activity		actin cytoskeleton organization, ameboidal-type cell migration, cAMP-mediated signaling, cell morphogenesis	cell morphogenesis	receptor-mediated endocytosis			ameboidal-type cell migration, receptor-mediated endocytosis	ameboidal-type cell migration							cAMP-mediated signaling				cortical actin cytoskeleton	cortical actin cytoskeleton				cortical actin cytoskeleton	plasma membrane				cortical actin cytoskeleton	plasma membrane				actin binding, adenylate cyclase binding								actin binding, adenylate cyclase binding
Hexokinase-2 OS=Rattus norvegicus OX=12116 GN=Hk2 PE=1 SV=1	P27881	Hk2	163		cellular glucose homeostasis, lactation, maintenance of protein location in mitochondrion, negative regulation of mitochondrial membrane permeability, negative regulation of reactive oxygen species metabolic process, positive regulation of angiogenesis, positive regulation of mitophagy in response to mitochondrial depolarization, regulation of glucose import		apoptotic mitochondrial changes, carbohydrate phosphorylation, cellular glucose homeostasis, cellular response to leukemia inhibitory factor, fructose 6-phosphate metabolic process, glucose 6-phosphate metabolic process, glycolytic process, maintenance of protein location in mitochondrion, negative regulation of mitochondrial membrane permeability, positive regulation of mitophagy in response to …	lactation	establishment of protein localization to mitochondrion, lactation, negative regulation of mitochondrial membrane permeability			establishment of protein localization to mitochondrion, lactation, maintenance of protein location in mitochondrion, negative regulation of mitochondrial membrane permeability		carbohydrate phosphorylation, fructose 6-phosphate metabolic process, glucose 6-phosphate metabolic process, glucose catabolic process, glycolytic process		lactation				cellular response to leukemia inhibitory factor, positive regulation of mitophagy in response to mitochondrial depolarization, response to hypoxia, response to ischemia				cytosol, mitochondrial outer membrane, mitochondrion, sarcoplasmic reticulum	centrosome	sarcoplasmic reticulum			centrosome, mitochondrial outer membrane, mitochondrion, sarcoplasmic reticulum	mitochondrial outer membrane, plasma membrane	mitochondrial outer membrane, mitochondrion		mitochondrial outer membrane	centrosome, mitochondrial outer membrane	plasma membrane				ATP binding, glucose binding	fructokinase activity, glucokinase activity, mannokinase activity							ATP binding, fructokinase activity, glucokinase activity, glucose binding, mannokinase activity
Cluster of Glutathione S-transferase P OS=Rattus norvegicus OX=12116 GN=Gstp1 PE=1 SV=2 (P24926)	P24926 [2]	Gstp1	183		negative regulation of ERK1 and ERK2 cascade, negative regulation of I-kappaB kinase/NF-kappaB signaling, negative regulation of JUN kinase activity, negative regulation of MAP kinase activity, negative regulation of extrinsic apoptotic signaling pathway, negative regulation of fibroblast proliferation, negative regulation of interleukin-1 beta production, negative regulation of leukocyte prolife…		cellular response to cell-matrix adhesion, cellular response to epidermal growth factor stimulus, cellular response to glucocorticoid stimulus, cellular response to insulin stimulus, cellular response to lipopolysaccharide, glutathione derivative biosynthetic process, glutathione metabolic process, hepoxilin biosynthetic process, linoleic acid metabolic process, oligodendrocyte development, prost…	animal organ regeneration, oligodendrocyte development						glutathione derivative biosynthetic process, glutathione metabolic process, hepoxilin biosynthetic process, linoleic acid metabolic process, prostaglandin metabolic process, xenobiotic metabolic process	cellular response to lipopolysaccharide	animal organ regeneration, oligodendrocyte development				cellular response to cell-matrix adhesion, cellular response to epidermal growth factor stimulus, cellular response to glucocorticoid stimulus, cellular response to insulin stimulus, cellular response to lipopolysaccharide, response to L-ascorbic acid, response to amino acid, response to estradiol, response to ethanol, response to nutrient levels, response to reactive oxygen species, response to …				cytosol, mitochondrion					mitochondrion, nucleus	plasma membrane	mitochondrion	nucleus			plasma membrane		glutathione peroxidase activity		JUN kinase binding, S-nitrosoglutathione binding, dinitrosyl-iron complex binding, fatty acid binding, protein kinase binding	glutathione peroxidase activity, glutathione transferase activity					kinase regulator activity		JUN kinase binding, S-nitrosoglutathione binding, dinitrosyl-iron complex binding, fatty acid binding, glutathione peroxidase activity, glutathione transferase activity, kinase regulator activity, protein kinase binding
Glutathione S-transferase P OS=Rattus norvegicus OX=12116 GN=Gstp1 PE=1 SV=2	P24926	Gstp1	183		negative regulation of ERK1 and ERK2 cascade, negative regulation of I-kappaB kinase/NF-kappaB signaling, negative regulation of JUN kinase activity, negative regulation of MAP kinase activity, negative regulation of extrinsic apoptotic signaling pathway, negative regulation of fibroblast proliferation, negative regulation of interleukin-1 beta production, negative regulation of leukocyte prolife…		cellular response to cell-matrix adhesion, cellular response to epidermal growth factor stimulus, cellular response to glucocorticoid stimulus, cellular response to insulin stimulus, cellular response to lipopolysaccharide, glutathione derivative biosynthetic process, glutathione metabolic process, hepoxilin biosynthetic process, linoleic acid metabolic process, oligodendrocyte development, prost…	animal organ regeneration, oligodendrocyte development						glutathione derivative biosynthetic process, glutathione metabolic process, hepoxilin biosynthetic process, linoleic acid metabolic process, prostaglandin metabolic process, xenobiotic metabolic process	cellular response to lipopolysaccharide	animal organ regeneration, oligodendrocyte development				cellular response to cell-matrix adhesion, cellular response to epidermal growth factor stimulus, cellular response to glucocorticoid stimulus, cellular response to insulin stimulus, cellular response to lipopolysaccharide, response to L-ascorbic acid, response to amino acid, response to estradiol, response to ethanol, response to nutrient levels, response to reactive oxygen species, response to …				cytosol, mitochondrion					mitochondrion, nucleus	plasma membrane	mitochondrion	nucleus			plasma membrane		glutathione peroxidase activity		JUN kinase binding, S-nitrosoglutathione binding, dinitrosyl-iron complex binding, fatty acid binding, protein kinase binding	glutathione peroxidase activity, glutathione transferase activity					kinase regulator activity		JUN kinase binding, S-nitrosoglutathione binding, dinitrosyl-iron complex binding, fatty acid binding, glutathione peroxidase activity, glutathione transferase activity, kinase regulator activity, protein kinase binding
ATPase family AAA domain-containing protein 1 OS=Rattus norvegicus OX=12116 GN=Atad1 PE=1 SV=1	Q7TP35	Atad1	2
Cluster of Brain acid soluble protein 1 OS=Rattus norvegicus OX=12116 GN=Basp1 PE=1 SV=1 (A2A2G2K1L8)	A2A2G2K1L8 [2]	Basp1	188		negative regulation of transcription, DNA-templated		glomerular visceral epithelial cell differentiation	glomerular visceral epithelial cell differentiation								glomerular visceral epithelial cell differentiation								cytoplasm					PML body, chromatin, nuclear matrix, nuclear speck, nucleus	plasma membrane		PML body, nuclear matrix, nuclear speck		PML body, chromatin, nuclear matrix, nuclear speck	plasma membrane				calmodulin binding, protein domain specific binding, transcription regulatory region sequence-specific DNA binding								calmodulin binding, protein domain specific binding, transcription corepressor activity, transcription regulatory region sequence-specific DNA binding
Brain acid soluble protein 1 OS=Rattus norvegicus OX=12116 GN=Basp1 PE=1 SV=1	A2A2G2K1L8	Basp1	147
Brain acid soluble protein 1 OS=Rattus norvegicus OX=12116 GN=Basp1 PE=1 SV=2	Q25175	Basp1	122		negative regulation of transcription, DNA-templated		glomerular visceral epithelial cell differentiation	glomerular visceral epithelial cell differentiation								glomerular visceral epithelial cell differentiation								cytoplasm					PML body, chromatin, nuclear matrix, nuclear speck, nucleus	plasma membrane		PML body, nuclear matrix, nuclear speck		PML body, chromatin, nuclear matrix, nuclear speck	plasma membrane				calmodulin binding, protein domain specific binding, transcription regulatory region sequence-specific DNA binding								calmodulin binding, protein domain specific binding, transcription corepressor activity, transcription regulatory region sequence-specific DNA binding
Isocitrate dehydrogenase [NAD] subunit, mitochondrial OS=Rattus norvegicus OX=12116 GN=Idh3a PE=1 SV=2	F1LNF7 (+1)	Idh3a	179
Alanine--tRNA ligase, cytoplasmic OS=Rattus norvegicus OX=12116 GN=Aars1 PE=1 SV=3	P52475	Aars1	178		negative regulation of neuron apoptotic process		alanyl-tRNA aminoacylation, tRNA modification	cerebellar Purkinje cell layer development						alanyl-tRNA aminoacylation, tRNA modification		cerebellar Purkinje cell layer development, neuromuscular process controlling balance								mitochondrion					mitochondrion		mitochondrion								ATP binding, amino acid binding, tRNA binding, zinc ion binding	Ser-tRNA(Ala) hydrolase activity, alanine-tRNA ligase activity, aminoacyl-tRNA editing activity							ATP binding, Ser-tRNA(Ala) hydrolase activity, alanine-tRNA ligase activity, amino acid binding, tRNA binding, translation regulator activity, zinc ion binding
Poly(rC)-binding protein 3 OS=Rattus norvegicus OX=12116 GN=Pcbp3 PE=1 SV=1	Q6AY48	Pcbp3	179
Inorganic pyrophosphatase 1 OS=Rattus norvegicus OX=12116 GN=Ppa1 PE=1 SV=1	F7EPH4	Ppa1	164
Beta-crystallin B3 OS=Rattus norvegicus OX=12116 GN=Crybb3 PE=1 SV=5	P22524	Crybb3	178					lens development in camera-type eye								lens development in camera-type eye, visual perception																															structural constituent of eye lens
Recoverin OS=Rattus norvegicus OX=12116 GN=Rcvrn PE=4 SV=1	G3V6G4	Rcvrn	154
Cluster of Chaperonin containing Tcp1, subunit 6A (Zeta 1) OS=Rattus norvegicus OX=12116 GN=Cct6a PE=1 SV=1 (Q3MHS9)	Q3MHS9 [2]	Cct6a	171
Chaperonin containing Tcp1, subunit 6A (Zeta 1) OS=Rattus norvegicus OX=12116 GN=Cct6a PE=1 SV=1	Q3MHS9	Cct6a	171
Chaperonin containing Tcp1, subunit 6B (Zeta 2) OS=Rattus norvegicus OX=12116 GN=Cct6b PE=1 SV=1	Q6AYJ7	Cct6b	12
Cluster of Heterogeneous nuclear ribonucleoprotein D2 OS=Rattus norvegicus OX=12116 GN=Hnrnpd PE=1 SV=2 (Q9JJ54)	Q9JJ54 [7]	Hnrnpd	174		3'-UTR-mediated mRNA destabilization, circadian regulation of translation, mRNA stabilization, negative regulation of gene expression, nuclear-transcribed mRNA catabolic process, exonucleolytic, positive regulation of gene expression, positive regulation of telomerase RNA reverse transcriptase activity, positive regulation of telomere capping, positive regulation of transcription from RNA polymer…		cellular response to amino acid stimulus, cellular response to estradiol stimulus, cellular response to nitric oxide, cellular response to putrescine, hepatocyte dedifferentiation, mRNA transcription from RNA polymerase II promoter, nuclear-transcribed mRNA catabolic process, exonucleolytic	brain development, cerebellum development, hepatocyte dedifferentiation, liver development	nucleocytoplasmic transport			nucleocytoplasmic transport		mRNA transcription from RNA polymerase II promoter, nuclear-transcribed mRNA catabolic process, exonucleolytic		brain development, cerebellum development, circadian regulation of translation, liver development				cellular response to amino acid stimulus, cellular response to estradiol stimulus, cellular response to nitric oxide, cellular response to putrescine, response to calcium ion, response to electrical stimulus, response to estradiol, response to rapamycin, response to sodium phosphate	circadian regulation of translation			cytosol					nucleoplasm, nucleus			nucleoplasm, nucleus		nucleoplasm					AT DNA binding, DNA binding, chromatin binding, histone deacetylase binding, mRNA 3'-UTR AU-rich region binding, poly(A) binding, poly(G) binding, telomeric DNA binding, transcription factor binding								AT DNA binding, DNA binding, chromatin binding, histone deacetylase binding, mRNA 3'-UTR AU-rich region binding, poly(A) binding, poly(G) binding, telomeric DNA binding, transcription factor binding
Heterogeneous nuclear ribonucleoprotein D2 OS=Rattus norvegicus OX=12116 GN=Hnrnpd PE=1 SV=2	Q9JJ54 (+1)	Hnrnpd	114		3'-UTR-mediated mRNA destabilization, circadian regulation of translation, mRNA stabilization, negative regulation of gene expression, nuclear-transcribed mRNA catabolic process, exonucleolytic, positive regulation of gene expression, positive regulation of telomerase RNA reverse transcriptase activity, positive regulation of telomere capping, positive regulation of transcription from RNA polymer…		cellular response to amino acid stimulus, cellular response to estradiol stimulus, cellular response to nitric oxide, cellular response to putrescine, hepatocyte dedifferentiation, mRNA transcription from RNA polymerase II promoter, nuclear-transcribed mRNA catabolic process, exonucleolytic	brain development, cerebellum development, hepatocyte dedifferentiation, liver development	nucleocytoplasmic transport			nucleocytoplasmic transport		mRNA transcription from RNA polymerase II promoter, nuclear-transcribed mRNA catabolic process, exonucleolytic		brain development, cerebellum development, circadian regulation of translation, liver development				cellular response to amino acid stimulus, cellular response to estradiol stimulus, cellular response to nitric oxide, cellular response to putrescine, response to calcium ion, response to electrical stimulus, response to estradiol, response to rapamycin, response to sodium phosphate	circadian regulation of translation			cytosol					nucleoplasm, nucleus			nucleoplasm, nucleus		nucleoplasm					AT DNA binding, chromatin binding, histone deacetylase binding, mRNA 3'-UTR AU-rich region binding, mRNA binding, telomeric DNA binding, transcription factor binding								AT DNA binding, chromatin binding, histone deacetylase binding, mRNA 3'-UTR AU-rich region binding, mRNA binding, telomeric DNA binding, transcription factor binding
Isoform 2 of Heterogeneous nuclear ribonucleoprotein D2 OS=Rattus norvegicus OX=12116 GN=Hnrnpd	Q9JJ54-2 (+1)	Hnrnpd	2
Heterogeneous nuclear ribonucleoprotein D-like OS=Rattus norvegicus OX=12116 GN=Hnrnpdl PE=1 SV=1	Q3SWU3	Hnrnpdl	87		regulation of gene expression																			cytoplasm					nucleoplasm, nucleus			nucleoplasm, nucleus		nucleoplasm					DNA binding, RNA binding, poly(A) binding, poly(G) binding								DNA binding, RNA binding, poly(A) binding, poly(G) binding
Heterogeneous nuclear ribonucleoprotein D-like OS=Rattus norvegicus OX=12116 GN=Hnrnpdl PE=1 SV=1	A2A2G2KAZ7	Hnrnpdl	82
RNA-binding motif 31, Y-linked OS=Rattus norvegicus OX=12116 GN=Rbm31y PE=1 SV=1	M2R9X3	Rbm31y	24
[truncated: 1,574 more rows]
[truncated: 6 more columns]

## Sheet: (b)
Table S1. (b) List of all identified peptides validated by Scaffold and used for quantitation by spectral counting and selection of proteotypic peptides for PRM-based targeted proteomics.
Protein	Peptide
[Protein ADP-ribosylarginine] hydrolase OS=Rattus norvegicus OX=10116 GN=Adprh PE=1 SV=2	VSDDTIMHLATAEALMEAGSSPDLPQLYSLLAK
[Protein ADP-ribosylarginine] hydrolase OS=Rattus norvegicus OX=10116 GN=Adprh PE=1 SV=2	QLAQMGDLEAIDVAQWR
[truncated: 43,059 more rows]
