# Supplementary material for: Proteomics-Based Retinal Target Engagement Analysis and Retina-Targeted Delivery of 17β-Estradiol by the DHED Prodrug for Ocular Neurotherapy in Males
Source: Pharmaceutics. 2021 Sep 2;13(9):1392. doi: 10.3390/pharmaceutics13091392 (PMC8466286; doi:10.3390/pharmaceutics13091392)
Supplement: Supplementary file 1 [file pharmaceutics-13-01392-s001.zip › Pharmaceutics-1321752_TableS2.xlsx]

## Sheet: Sheet0
Table S2. A list of E2-regulated retinal proteins in ORX male rats.*
*Meeting the criterion of statistically significant differences (t-test, P<0.05) and at least 1.5 change in spectral counts between the E2-treated (injections) versus untreated control group using label-free quantification by spectral counting. Red background: Upregulation; Green background: Downregulation.
Entrez Gene Name	UniProt/Swiss-Prot Accession	Expr p-value	Expr Fold Change
crystallin gamma D	CRGD_RAT	0.033	28
crystallin beta B3	CRBB3_RAT	0.036	23
annexin A1	ANXA1_RAT	0.034	22
crystallin alpha A	CRYAA_RAT	0.027	21
crystallin beta A4	CRBA4_RAT	0.038	20
crystallin alpha B	CRYAB_RAT	0.039	19
galectin-related inter-fiber protein	G3V651_RAT	0.025	19
crystallin beta A2	Q8CGQ0_RAT	0.017	18
crystallin gamma C	CRGC_RAT	0.042	17
crystallin gamma B	F1LP53_RAT	0.029	16
EF-hand domain family member D2	EFHD2_RAT	0.0033	12
nidogen 1	F1LM84_RAT	0.026	12
nucleolar and coiled-body phosphoprotein 1	NOLC1_RAT	0.00016	12
crystallin gamma S	CRYGS_RAT	0.046	11
argininosuccinate synthase 1	ASSY_RAT	0.018	10
growth factor receptor bound protein 2	GRB2_RAT	0.0034	8.8
crystallin beta B1	CRBB1_RAT	0.045	7.3
crystallin beta A1	CRBA1_RAT	0.047	6.3
kininogen 2	KNT2_RAT	0.0047	6.1
ribosomal protein L22-like	Q6PDV8_RAT	0.039	5.7
target of myb1 membrane trafficking protein	Q5XI21_RAT	0.042	5.4
cytochrome c oxidase subunit 7A2	CX7A2_RAT	0.017	5.3
serine/arginine repetitive matrix 2	A0A0G2K2M9_RAT	0.034	4.8
S100 calcium binding protein A11	S10AB_RAT	0.0039	4.6
opticin	A0A096MJH6_RAT	0.035	4.5
tubulin folding cofactor A	TBCA_RAT	0.016	4.3
chloride intracellular channel 6	CLIC6_RAT	0.019	4.2
profilin 2	PROF2_RAT	0.018	4
selenium binding protein 1	F1LRJ9_RAT	0.007	3.9
aminolevulinate dehydratase	HEM2_RAT	0.024	3.8
glycerol-3-phosphate dehydrogenase 1 like	D3ZAP9_RAT	0.043	3.8
serpin family A member 1	A0A0G2JY31_RAT	0.027	3.8
translocase of inner mitochondrial membrane 8 homolog B	TIM8B_RAT	0.0025	3.8
40S ribosomal protein S14-like	Q6PDV6_RAT	0.027	3.7
Y-box binding protein 3	YBOX3_RAT	0.015	3.6
ATP synthase peripheral stalk subunit d	ATP5H_RAT	0.0011	3.5
ribosomal protein L5	RL5_RAT	0.013	3.5
SEC13 homolog, nuclear pore and COPII coat complex component	SEC13_RAT	0.008	3.5
ATPase H+ transporting V1 subunit F	VATF_RAT	0.011	3.4
PZP, alpha-2-macroglobulin like	A1M_RAT	0.044	3.4
SH3 domain binding glutamate rich protein like 3	B2RZ27_RAT	0.03	3.3
TSC22 domain family member 1	D3Z8M8_RAT	0.032	3.3
acid phosphatase 1	PPAC_RAT	0.0087	3.2
SH3 domain-containing GRB2-like endophilin B2	SHLB2_RAT	0.022	3.2
ubiquitin conjugating enzyme E2 M	D3ZNQ6_RAT	0.05	3.2
D-aminoacyl-tRNA deacylase 1	B0K014_RAT	0.041	3
heterogeneous nuclear ribonucleoprotein L like	D4A3E1_RAT	0.0036	3
Purkinje cell protein 2	D3ZXP8_RAT	0.0043	3
prefoldin subunit 5	B5DFN4_RAT	0.046	3
phosphatidylinositol transfer protein alpha	PIPNA_RAT	0.035	3
ribosomal protein L30	RL30_RAT	0.012	3
ribosomal protein S7	RS7_RAT	0.00079	3
TATA-box binding protein associated factor 3	Q6QI09_RAT	0.016	2.9
granulin precursor	G3V8V1_RAT	0.0045	2.8
interphotoreceptor matrix proteoglycan 2	F1LNC8_RAT	0.016	2.8
stathmin 1	STMN1_RAT	0.046	2.8
ubiquilin 1	A0A140TAI1_RAT	0.045	2.8
asparaginase and isoaspartyl peptidase 1	ASGL1_RAT	0.034	2.7
eukaryotic translation initiation factor 1	B0K008_RAT	0.016	2.7
elongin B	ELOB_RAT	0.034	2.7
microtubule associated protein 2	A0A0U1RRX4_RAT	0.0086	2.7
proliferation and apoptosis adaptor protein 15	PEA15_RAT	0.029	2.7
NADH:ubiquinone oxidoreductase subunit V3	G3V644_RAT	0.015	2.6
RAN binding protein 1	D4A2G9_RAT	0.019	2.6
eukaryotic translation initiation factor 6	A0A0G2K110_RAT	0.042	2.5
tropomodulin 2	TMOD2_RAT	0.024	2.5
eukaryotic translation elongation factor 1 beta 2	B5DEN5_RAT	0.021	2.4
Purkinje cell protein 4	Q8CHN7_RAT	0.039	2.4
cold inducible RNA binding protein	CIRBP_RAT	0.03	2.3
dimethylarginine dimethylaminohydrolase 1	DDAH1_RAT	0.0022	2.3
pyridoxal phosphatase	B2GV79_RAT	0.049	2.3
phosphoglycerate dehydrogenase	SERA_RAT	0.05	2.3
splicing factor 1	F1LSC3_RAT	0.0076	2.3
S-phase kinase associated protein 1	A0A0G2K4X8_RAT	0.042	2.3
aminoacylase 1	ACY1A_RAT	0.048	2.2
ATPase H+ transporting V1 subunit G1	B2GUV5_RAT	0.031	2.2
coiled-coil-helix-coiled-coil-helix domain containing 6	MIC25_RAT	0.0066	2.2
calponin 3	CNN3_RAT	0.03	2.2
dual specificity phosphatase 3	A0A0G2K3I9_RAT	0.024	2.2
eukaryotic translation elongation factor 1 delta	EF1D_RAT	0.017	2.2
heterogeneous nuclear ribonucleoprotein H3	D4ABK7_RAT	0.042	2.2
prothymosin alpha	PTMA_RAT	0.048	2.2
microtubule associated protein 1B	MAP1B_RAT	0.0038	2.2
polyglutamine binding protein 1	G3V705_RAT	0.046	2.2
voltage dependent anion channel 2	VDAC2_RAT	0.044	2.2
VPS29 retromer complex component	A0A0G2JTS3_RAT	0.026	2.2
alcohol dehydrogenase 5 (class III), chi polypeptide	ADHX_RAT	0.02	2.1
cytokine induced apoptosis inhibitor 1	CPIN1_RAT	0.026	2.1
myotrophin	MTPN_RAT	0.041	2.1
profilin 1	PROF1_RAT	0.019	2.1
6-phosphogluconolactonase	6PGL_RAT	0.022	2.1
pyridoxal phosphate binding protein	D3ZCA0_RAT	0.04	2.1
peptidylprolyl isomerase B	PPIB_RAT	0.043	2.1
proteasome 20S subunit beta 3	PSB3_RAT	0.016	2.1
adenine phosphoribosyltransferase	APT_RAT	0.0043	2
erythrocyte membrane protein band 4.1 like 3	Q9JMB3_RAT	0.0069	2
glutaredoxin 5	D4ADD7_RAT	0.035	2
hemopexin	HEMO_RAT	0.034	2
NSFL1 cofactor	A0A0G2K911_RAT	0.033	2
proteasome 20S subunit alpha 2	PSA2_RAT	0.021	2
ribosomal protein lateral stalk subunit P0	RLA0_RAT	0.038	2
RuvB like AAA ATPase 2	G3V8T5_RAT	0.027	2
serine and arginine rich splicing factor 7	D4A720_RAT	0.023	2
aldehyde dehydrogenase 9 family member A1	A0A0G2JSI1_RAT	0.015	1.9
brain abundant, membrane attached signal protein 1	BASP1_RAT	0.049	1.9
calmodulin 1	CALM2_RAT	0.0036	1.9
cell division cycle 37, HSP90 cochaperone	CDC37_RAT	0.013	1.9
cathepsin B	CATB_RAT	0.047	1.9
eukaryotic translation initiation factor 4H	IF4H_RAT	0.036	1.9
glutathione S-transferase mu 5	GSTM1_RAT	0.0017	1.9
nucleosome assembly protein 1 like 1	G3V6H9_RAT	0.016	1.9
purine nucleoside phosphorylase	PNPH_RAT	0.0085	1.9
protein kinase C substrate 80K-H	B1WC34_RAT	0.023	1.9
small nuclear ribonucleoprotein E	D3ZSP1_RAT	0.026	1.9
chromobox 1	D4A3T3_RAT	0.047	1.8
chromobox 3	Q5RJK5_RAT	0.031	1.8
cysteine rich protein 2	CRIP2_RAT	0.029	1.8
heat shock protein 90 beta family member 1	A0A0A0MY09_RAT	0.016	1.8
protein kinase cAMP-dependent type II regulatory subunit alpha	KAP2_RAT	0.027	1.8
phosphoserine aminotransferase 1	E9PSV5_RAT	0.016	1.8
proteasome 20S subunit alpha 4	PSA4_RAT	0.029	1.8
ATP synthase F1 subunit beta	G3V6D3_RAT	0.05	1.8
heparin binding growth factor	HDGF_RAT	0.029	1.7
protein kinase C and casein kinase substrate in neurons 2	PACN2_RAT	0.011	1.7
prostaglandin reductase 2	PTGR2_RAT	0.022	1.7
short coiled-coil protein	SCOC_RAT	0.011	1.7
secernin 1	SCRN1_RAT	0.025	1.7
ubiquilin 2	D4AA63_RAT	0.044	1.7
unc-119 lipid binding chaperone	U119A_RAT	0.042	1.7
zinc finger BED-type containing 5	D3ZTR5_RAT	0.039	1.7
cytochrome c oxidase subunit 6A1	CX6A1_RAT	0.041	-2
H2A clustered histone 20	D4ACV3_RAT	0.022	-2
lactate dehydrogenase A	LDHA_RAT	0.014	-2
platelet activating factor acetylhydrolase 1b catalytic subunit 3	PA1B3_RAT	0.023	-2
tubulin alpha 4a	TBA4A_RAT	0.0028	-2
tubulin beta class I	TBB5_RAT	0.037	-2
epsin 1	A0A140TAC3_RAT	0.01	-2.5
protein tyrosine phosphatase non-receptor type 11	PTN11_RAT	0.038	-2.5
3-hydroxy-3-methylglutaryl-CoA lyase	HMGCL_RAT	0.024	-3.333
