# Supplementary material for: Proteomics-Based Retinal Target Engagement Analysis and Retina-Targeted Delivery of 17β-Estradiol by the DHED Prodrug for Ocular Neurotherapy in Males
Source: Pharmaceutics. 2021 Sep 2;13(9):1392. doi: 10.3390/pharmaceutics13091392 (PMC8466286; doi:10.3390/pharmaceutics13091392)
Supplement: Supplementary file 1 [file pharmaceutics-13-01392-s001.zip › Pharmaceutics-1321752_TableS3.xlsx]

## Sheet: Precursors
Table S3. PRM setup for targeted proteomics to quantify fold changes of CRYAA, CRYBB, UBQLN1 and ATP5F1B with isotope labeled internal standards using Skyline.
Precursor	Peptide	Precursor Charge	Isotope Label Type	Precursor Mz	Modified Sequence	Average Measured Retention Time (NAT and SIS)	Protein ID
643.3430++	VLEDFVEIHGK	2	light	643.343	VLEDFVEIHGK	26.25	CRYAA
647.3501++ (heavy)	VLEDFVEIHGK	2	heavy	647.35	VLEDFVEIHGK[+8]		CRYAA
635.3171++	IRDMQWHQR	2	light	635.317	IRDMQWHQR	8.22	CRYBB
640.3212++ (heavy)	IRDMQWHQR	2	heavy	640.321	IRDMQWHQR[+10]		CRYBB
631.8241++	TIAMDGTEGLVR	2	light	631.824	TIAMDGTEGLVR	26.53	ATP5F1B
636.8282++ (heavy)	TIAMDGTEGLVR	2	heavy	636.828	TIAMDGTEGLVR[+10]		ATP5F1B
619.7611++	NPAMMQEMMR	2	light	619.761	NPAMMQEMMR	26.26	UBQLN1
624.7652++ (heavy)	NPAMMQEMMR	2	heavy	624.765	NPAMMQEMMR[+10]		UBQLN2
NAT is endogenous proteotypic tryptic peptide.
SIS is stable isotope labeled peptide labeled on C-terminal amino acid, giving mass shift of +8 Da (from 13C615N2-lysine), +10 Da (from 13C6 15N4- arginine) compared to non-labeled counterpart (NAT).
