# Supplementary material for: Proteomics-Based Retinal Target Engagement Analysis and Retina-Targeted Delivery of 17β-Estradiol by the DHED Prodrug for Ocular Neurotherapy in Males
Source: Pharmaceutics. 2021 Sep 2;13(9):1392. doi: 10.3390/pharmaceutics13091392 (PMC8466286; doi:10.3390/pharmaceutics13091392)
Supplement: Supplementary file 1 [file pharmaceutics-13-01392-s001.zip › Pharmaceutics-1321752_TableS4.xlsx]

## Sheet: Peptide Transitions - Skyline
Table S4. Peptide transition list results from Skyline used for targeted quantification by PRM. Green shading: Transitions obtained from NAT peptide; Orange shading: Transitions obtained from SIS peptide; labeled residues were indicated by asterisks.
Protein Name	Peptide Sequence	Precursor m/z	Precursor Charge	Product m/z	Product Charge	Fragment Ion	Cleavage Site in Sequence (Residue)	Library Rank
sp|P24623|CRYAA_RAT	VLEDFVEIHGK	643.343	2	1073.53	1	y9	E	1
sp|P24623|CRYAA_RAT	VLEDFVEIHGK	643.343	2	944.484	1	y8	D	3
sp|P24623|CRYAA_RAT	VLEDFVEIHGK	643.343	2	829.457	1	y7	F	5
sp|P24623|CRYAA_RAT	VLEDFVEIHGK	643.343	2	682.388	1	y6	V	2
sp|P24623|CRYAA_RAT	VLEDFVEIHGK	643.343	2	583.32	1	y5	E	4
sp|P24623|CRYAA_RAT	VLEDFVEIHGK	643.343	2	454.277	1	y4	I	7
sp|P24623|CRYAA_RAT	VLEDFVEIHGK	643.343	2	341.193	1	y3	H	9
sp|P24623|CRYAA_RAT	VLEDFVEIHGK	643.343	2	593.809	2	y10	L	6
sp|P24623|CRYAA_RAT	VLEDFVEIHGK	643.343	2	604.298	1	b5	F	10
sp|P24623|CRYAA_RAT	VLEDFVEIHGK	643.343	2	1082.55	1	b9	H	8
sp|P24623|CRYAA_RAT	VLEDFVEIHGK*	647.35	2	1081.54	1	y9	E	1
sp|P24623|CRYAA_RAT	VLEDFVEIHGK*	647.35	2	952.498	1	y8	D	3
sp|P24623|CRYAA_RAT	VLEDFVEIHGK*	647.35	2	837.471	1	y7	F	5
sp|P24623|CRYAA_RAT	VLEDFVEIHGK*	647.35	2	690.402	1	y6	V	2
sp|P24623|CRYAA_RAT	VLEDFVEIHGK*	647.35	2	591.334	1	y5	E	4
sp|P24623|CRYAA_RAT	VLEDFVEIHGK*	647.35	2	462.291	1	y4	I	7
sp|P24623|CRYAA_RAT	VLEDFVEIHGK*	647.35	2	349.207	1	y3	H	9
sp|P24623|CRYAA_RAT	VLEDFVEIHGK*	647.35	2	597.816	2	y10	L	6
sp|P24623|CRYAA_RAT	VLEDFVEIHGK*	647.35	2	604.298	1	b5	F	10
sp|P24623|CRYAA_RAT	VLEDFVEIHGK*	647.35	2	1082.55	1	b9	H	8
sp|P62697|CRBB2_RAT	IRDMQWHQR	635.317	2	1000.44	1	y7	D	3
sp|P62697|CRBB2_RAT	IRDMQWHQR	635.317	2	440.236	1	y3	H	5
sp|P62697|CRBB2_RAT	IRDMQWHQR	635.317	2	385.219	1	b3	D	2
sp|P62697|CRBB2_RAT	IRDMQWHQR	635.317	2	967.457	1	b7	H	4
sp|P62697|CRBB2_RAT	IRDMQWHQR	635.317	2	1095.52	1	b8	Q	1
sp|P62697|CRBB2_RAT	IRDMQWHQR	640.321	2	1010.45	1	y7	D	3
sp|P62697|CRBB2_RAT	IRDMQWHQR*	640.321	2	450.245	1	y3	H	5
sp|P62697|CRBB2_RAT	IRDMQWHQR*	640.321	2	385.219	1	b3	D	2
sp|P62697|CRBB2_RAT	IRDMQWHQR*	640.321	2	967.457	1	b7	H	4
sp|P62697|CRBB2_RAT	IRDMQWHQR*	640.321	2	1095.52	1	b8	Q	1
sp|P10719|ATPB_RAT	TIAMDGTEGLVR	631.824	2	444.293	1	y4	G	1
sp|P10719|ATPB_RAT	TIAMDGTEGLVR	631.824	2	387.271	1	y3	L	5
sp|P10719|ATPB_RAT	TIAMDGTEGLVR	631.824	2	581.3	2	y11	I	7
sp|P10719|ATPB_RAT	TIAMDGTEGLVR	631.824	2	423.719	2	y8	D	8
sp|P10719|ATPB_RAT	TIAMDGTEGLVR	631.824	2	417.217	1	b4	M	2
sp|P10719|ATPB_RAT	TIAMDGTEGLVR	631.824	2	876.377	1	b9	G	6
sp|P10719|ATPB_RAT	TIAMDGTEGLVR	631.824	2	989.461	1	b10	L	3
sp|P10719|ATPB_RAT	TIAMDGTEGLVR	631.824	2	1088.53	1	b11	V	4
sp|P10719|ATPB_RAT	TIAMDGTEGLVR*	636.828	2	454.301	1	y4	G	1
sp|P10719|ATPB_RAT	TIAMDGTEGLVR*	636.828	2	397.28	1	y3	L	5
sp|P10719|ATPB_RAT	TIAMDGTEGLVR*	636.828	2	586.304	2	y11	I	7
sp|P10719|ATPB_RAT	TIAMDGTEGLVR*	636.828	2	428.724	2	y8	D	8
sp|P10719|ATPB_RAT	TIAMDGTEGLVR*	636.828	2	417.217	1	b4	M	2
sp|P10719|ATPB_RAT	TIAMDGTEGLVR*	636.828	2	876.377	1	b9	G	6
sp|P10719|ATPB_RAT	TIAMDGTEGLVR*	636.828	2	989.461	1	b10	L	3
sp|P10719|ATPB_RAT	TIAMDGTEGLVR*	636.828	2	1088.53	1	b11	V	4
sp|Q9JJP9|UBQL1_RAT	NPAMMQEMMR	619.761	2	1027.42	1	y8	A	6
sp|Q9JJP9|UBQL1_RAT	NPAMMQEMMR	619.761	2	825.342	1	y6	M	1
sp|Q9JJP9|UBQL1_RAT	NPAMMQEMMR	619.761	2	694.301	1	y5	Q	2
sp|Q9JJP9|UBQL1_RAT	NPAMMQEMMR	619.761	2	566.243	1	y4	E	3
sp|Q9JJP9|UBQL1_RAT	NPAMMQEMMR	619.761	2	437.2	1	y3	M	9
sp|Q9JJP9|UBQL1_RAT	NPAMMQEMMR	619.761	2	306.159	1	y2	M	7
sp|Q9JJP9|UBQL1_RAT	NPAMMQEMMR	619.761	2	514.213	2	y8	A	5
sp|Q9JJP9|UBQL1_RAT	NPAMMQEMMR	619.761	2	414.181	1	b4	M	4
sp|Q9JJP9|UBQL1_RAT	NPAMMQEMMR	619.761	2	545.221	1	b5	M	8
sp|Q9JJP9|UBQL1_RAT	NPAMMQEMMR	619.761	2	1064.4	1	b9	M	10
sp|Q9JJP9|UBQL1_RAT	NPAMMQEMMR*	624.765	2	1037.43	1	y8	A	6
sp|Q9JJP9|UBQL1_RAT	NPAMMQEMMR*	624.765	2	835.35	1	y6	M	1
sp|Q9JJP9|UBQL1_RAT	NPAMMQEMMR*	624.765	2	704.309	1	y5	Q	2
sp|Q9JJP9|UBQL1_RAT	NPAMMQEMMR*	624.765	2	576.251	1	y4	E	3
sp|Q9JJP9|UBQL1_RAT	NPAMMQEMMR*	624.765	2	447.208	1	y3	M	9
sp|Q9JJP9|UBQL1_RAT	NPAMMQEMMR*	624.765	2	316.168	1	y2	M	7
sp|Q9JJP9|UBQL1_RAT	NPAMMQEMMR*	624.765	2	519.217	2	y8	A	5
sp|Q9JJP9|UBQL1_RAT	NPAMMQEMMR*	624.765	2	414.181	1	b4	M	4
sp|Q9JJP9|UBQL1_RAT	NPAMMQEMMR*	624.765	2	545.221	1	b5	M	8
sp|Q9JJP9|UBQL1_RAT	NPAMMQEMMR*	624.765	2	1064.4	1	b9	M	10
